# Supplementary material for: Cytokine-induced killer (CIK) Cells-associated transcriptome signature reveals the potential immunomodulatory role of TNFSF14 in clear cell renal cell carcinoma
Source: Cancer Immunol Immunother. 2026 May 20;75(6):167. doi: 10.1007/s00262-026-04422-y (PMC13212826; doi:10.1007/s00262-026-04422-y)
Supplement: Supplementary file 2 — Supplementary file2 (XLSX 220 KB) [file 262_2026_4422_MOESM2_ESM.xlsx]

## Sheet: Table S1
Table S1. 120 combinations of machine learning methods
CForest
CoxBoost
CoxBoost + CForest
CoxBoost + CTree
CoxBoost + Enet[α=0.1]
CoxBoost + Enet[α=0.2]
CoxBoost + Enet[α=0.3]
CoxBoost + Enet[α=0.4]
CoxBoost + Enet[α=0.5]
CoxBoost + Enet[α=0.6]
CoxBoost + Enet[α=0.7]
CoxBoost + Enet[α=0.8]
CoxBoost + Enet[α=0.9]
CoxBoost + GBM
CoxBoost + LASSO
CoxBoost + plsRcox
CoxBoost + Ridge
CoxBoost + RSF
CoxBoost + StepCox[backward]
CoxBoost + StepCox[both]
CoxBoost + StepCox[forward]
CoxBoost + SuperPC
CoxBoost + survival-SVM
CoxBoost + xgboost
CTree
Enet[α=0.1]
Enet[α=0.2]
Enet[α=0.3]
Enet[α=0.4]
Enet[α=0.5]
Enet[α=0.6]
Enet[α=0.7]
Enet[α=0.8]
Enet[α=0.9]
GBM
LASSO
Lasso + CForest
Lasso + CoxBoost
Lasso + CTree
Lasso + GBM
Lasso + plsRcox
Lasso + Ridge
Lasso + RSF
Lasso + StepCox[backward]
Lasso + StepCox[both]
Lasso + StepCox[forward]
Lasso + SuperPC
Lasso + survival-SVM
Lasso + xgboost
plsRcox
Ridge
RSF
RSF + CForest
RSF + CoxBoost
RSF + CTree
RSF + Enet[α=0.1]
RSF + Enet[α=0.2]
RSF + Enet[α=0.3]
RSF + Enet[α=0.4]
RSF + Enet[α=0.5]
RSF + Enet[α=0.6]
RSF + Enet[α=0.7]
RSF + Enet[α=0.8]
RSF + Enet[α=0.9]
RSF + GBM
RSF + LASSO
RSF + plsRcox
RSF + Ridge
RSF + StepCox[backward]
RSF + StepCox[both]
RSF + StepCox[forward]
RSF + SuperPC
RSF + survival-SVM
RSF + xgboost
StepCox[backward]
StepCox[backward] + CForest
StepCox[backward] + CoxBoost
StepCox[backward] + CTree
StepCox[backward] + Enet[α=0.1]
StepCox[backward] + Enet[α=0.2]
StepCox[backward] + Enet[α=0.3]
StepCox[backward] + Enet[α=0.4]
StepCox[backward] + Enet[α=0.5]
StepCox[backward] + Enet[α=0.6]
StepCox[backward] + Enet[α=0.7]
StepCox[backward] + Enet[α=0.8]
StepCox[backward] + Enet[α=0.9]
StepCox[backward] + GBM
StepCox[backward] + plsRcox
StepCox[backward] + RSF
StepCox[backward] + SuperPC
StepCox[backward] + survival-SVM
StepCox[backward]+ LASSO
StepCox[backward]+ Ridge
StepCox[backward]+ xgboost
StepCox[both]
StepCox[both] + CForest
StepCox[both] + CoxBoost
StepCox[both] + CTree
StepCox[both] + Enet[α=0.1]
StepCox[both] + Enet[α=0.2]
StepCox[both] + Enet[α=0.3]
StepCox[both] + Enet[α=0.4]
StepCox[both] + Enet[α=0.5]
StepCox[both] + Enet[α=0.6]
StepCox[both] + Enet[α=0.7]
StepCox[both] + Enet[α=0.8]
StepCox[both] + Enet[α=0.9]
StepCox[both] + GBM
StepCox[both] + plsRcox
StepCox[both] + RSF
StepCox[both] + SuperPC
StepCox[both] + survival-SVM
StepCox[both]+ LASSO
StepCox[both]+ Ridge
StepCox[both]+ xgboost
StepCox[forward]
SuperPC
survival-SVM
xgboost

## Sheet: Table S2
Table S2. The identification of CIK expansion-induced genes (CIK-EIGs)
Genes	logFC	AveExpr	t	P.Value	adj.P.Val	B
CDK1	5.29496	2.88551	82.7282	2.60274e-12	5.28824e-09	18.9214
CKAP2L	4.21595	2.22406	77.7785	4.11881e-12	5.28824e-09	18.5457
BUB1B	4.4495	2.38505	73.3691	6.35793e-12	5.28824e-09	18.1788
KIF11	4.05565	2.31458	70.5201	8.5358e-12	5.28824e-09	17.9238
CENPF	4.64152	2.65975	68.9647	1.00759e-11	5.28824e-09	17.7781
HMMR	4.38624	2.31899	67.4741	1.18538e-11	5.50727e-09	17.634
ASPM	4.19764	2.19763	65.4186	1.492e-11	6.55713e-09	17.4277
CDCA2	3.61567	1.98529	64.089	1.7381e-11	7.24698e-09	17.2893
SPC25	4.04145	2.0858	60.0749	2.81135e-11	1.0157e-08	16.8463
NUSAP1	5.41821	3.84288	59.8991	2.87327e-11	1.0157e-08	16.8259
STMN1	5.61666	5.06349	59.6548	2.96187e-11	1.02474e-08	16.7976
APOBEC3H	5.30303	3.82053	59.4721	3.03018e-11	1.02654e-08	16.7763
E2F1	4.29034	2.99838	54.9728	5.43743e-11	1.57889e-08	16.222
TTK	3.4005	1.83178	54.4228	5.85932e-11	1.64273e-08	16.1501
KIF15	3.92427	2.13576	53.9632	6.2404e-11	1.68855e-08	16.0894
CDCA5	5.08509	3.21809	53.9398	6.26053e-11	1.68855e-08	16.0863
PKMYT1	3.21628	1.9964	52.8306	7.3057e-11	1.85622e-08	15.9367
BUB1	5.01926	2.88923	52.4037	7.75955e-11	1.9412e-08	15.8781
CCNA2	4.49018	2.77334	52.1271	8.07079e-11	1.98847e-08	15.8398
CCNB1	4.70566	3.1246	51.6641	8.62377e-11	2.06222e-08	15.7751
FANCI	4.43674	3.41326	51.4783	8.8577e-11	2.08746e-08	15.7489
ARHGAP11A	3.41541	2.091	50.5536	1.01344e-10	2.25748e-08	15.6169
CENPE	2.95228	1.65414	50.0528	1.09123e-10	2.36593e-08	15.5441
FOXM1	4.8986	2.91101	49.3275	1.21619e-10	2.51513e-08	15.437
MELK	3.98343	2.09063	48.613	1.35537e-10	2.62378e-08	15.3296
BORA	2.85035	2.23695	48.4528	1.38902e-10	2.65727e-08	15.3052
POLQ	2.73266	1.50161	48.3315	1.41511e-10	2.67572e-08	15.2867
PLK4	3.40799	2.00054	48.0902	1.46871e-10	2.71393e-08	15.2498
PRC1	4.65426	3.42407	46.9326	1.75997e-10	2.99333e-08	15.0691
HJURP	5.32755	3.06823	46.2943	1.94834e-10	3.16819e-08	14.9671
STIL	3.21848	1.81364	45.7473	2.12807e-10	3.3926e-08	14.8783
HELLS	2.32817	1.40402	45.453	2.23252e-10	3.46235e-08	14.83
KIAA0101	4.1143	2.53603	45.1118	2.36095e-10	3.46235e-08	14.7736
DSCC1	3.31295	1.75019	45.0839	2.37179e-10	3.46235e-08	14.7689
SGOL2	3.21124	1.97754	44.5032	2.6114e-10	3.60851e-08	14.6716
TPX2	5.30732	3.18737	43.4784	3.10427e-10	4.11857e-08	14.4959
MCM4	3.91981	3.28856	43.3806	3.15659e-10	4.11857e-08	14.4789
PBK	3.72598	1.94107	43.1898	3.2616e-10	4.11857e-08	14.4456
NBL1	3.26712	1.98479	43.1513	3.28322e-10	4.11857e-08	14.4388
CDKN3	4.78074	2.65789	43.1049	3.30953e-10	4.11857e-08	14.4307
CDC45	3.8376	2.22442	43.0693	3.3299e-10	4.11857e-08	14.4244
NCAPG2	4.09492	2.94461	43.046	3.34329e-10	4.11857e-08	14.4203
RACGAP1	4.38287	3.53873	42.7344	3.52851e-10	4.28429e-08	14.3653
TROAP	4.40288	2.57965	42.7311	3.5305e-10	4.28429e-08	14.3647
DEPDC1B	4.00148	2.25955	42.6354	3.58974e-10	4.32391e-08	14.3477
DLGAP5	4.37075	2.35151	42.4289	3.72143e-10	4.41709e-08	14.3109
CEP55	4.48367	2.49971	42.3499	3.77325e-10	4.44615e-08	14.2967
ESCO2	2.54051	1.32819	42.275	3.82312e-10	4.4725e-08	14.2833
AURKA	4.19885	2.83042	41.5882	4.31716e-10	4.8414e-08	14.1586
NEK2	4.13086	2.1621	41.5545	4.34316e-10	4.8414e-08	14.1525
KIF23	3.76391	2.52229	41.5538	4.34369e-10	4.8414e-08	14.1523
TMEM106C	4.11297	4.50937	41.5497	4.34687e-10	4.8414e-08	14.1516
CENPI	2.39603	1.29409	41.4508	4.4244e-10	4.89423e-08	14.1334
SCD	5.73875	3.80539	40.916	4.87188e-10	5.24647e-08	14.0343
SPAG5	4.34334	3.16118	40.1247	5.63126e-10	5.83248e-08	13.8848
RRM2	5.40372	3.38232	39.5522	6.26451e-10	6.3667e-08	13.7745
TOP2A	6.05964	3.60905	39.4948	6.33234e-10	6.39567e-08	13.7634
CKS2	4.20833	3.85142	39.2591	6.61984e-10	6.604e-08	13.7173
UBE2T	5.074	3.33835	39.0617	6.87184e-10	6.81359e-08	13.6785
SV2A	3.77459	2.53976	39.025	6.92001e-10	6.81978e-08	13.6713
DTL	3.90491	2.29306	38.4931	7.66111e-10	7.45891e-08	13.5655
CCNB2	5.11814	3.09285	38.4627	7.70615e-10	7.45891e-08	13.5594
CDC25A	2.58585	1.39428	38.4149	7.77751e-10	7.48344e-08	13.5498
CDCA4	2.83659	2.87381	38.0698	8.31562e-10	7.90762e-08	13.4801
SKA3	3.10695	1.67439	37.9633	8.49015e-10	7.98025e-08	13.4584
KIAA1524	3.09525	1.94661	37.793	8.77787e-10	8.06258e-08	13.4236
TCEA2	2.09327	2.86401	37.7591	8.83647e-10	8.06258e-08	13.4167
CDCA3	4.48028	2.57213	37.7276	8.89135e-10	8.06258e-08	13.4102
RECQL4	2.94996	1.99605	37.626	9.07088e-10	8.06258e-08	13.3894
CKAP2	3.04832	2.79535	37.604	9.11026e-10	8.06258e-08	13.3848
ESPL1	4.04222	2.31272	37.5826	9.1487e-10	8.06258e-08	13.3804
DEPDC1	2.12871	1.07534	37.5585	9.19244e-10	8.06258e-08	13.3754
EXO1	2.99337	1.56715	37.5343	9.23647e-10	8.06258e-08	13.3705
GMNN	3.3248	2.98416	37.5149	9.27189e-10	8.06258e-08	13.3665
TICRR	2.6582	1.38174	36.9972	1.02778e-09	8.65943e-08	13.2587
SLCO4A1	4.63675	2.59705	36.4082	1.15756e-09	9.53422e-08	13.134
MAD2L1	4.66927	3.03441	36.394	1.16092e-09	9.53422e-08	13.1309
DONSON	2.09051	2.0589	35.909	1.28225e-09	1.02345e-07	13.0265
CCNF	3.54628	2.41673	35.9026	1.28395e-09	1.02345e-07	13.0251
SMC4	2.89111	3.96146	35.8463	1.29897e-09	1.03037e-07	13.0129
WEE1	2.7023	2.16613	35.7733	1.31873e-09	1.03594e-07	12.997
KIF4A	3.59629	1.85191	35.7249	1.33202e-09	1.04134e-07	12.9864
UBE2C	4.08775	3.6286	35.4207	1.41914e-09	1.09744e-07	12.9197
ANP32E	3.10236	4.15116	35.2962	1.45664e-09	1.11728e-07	12.8922
WDR62	3.29094	2.11063	35.2679	1.46532e-09	1.11867e-07	12.8859
GGCT	2.18172	3.12519	35.2338	1.47588e-09	1.12146e-07	12.8783
WHSC1	3.16069	3.86553	35.0878	1.52196e-09	1.1511e-07	12.8459
CENPH	3.28318	2.21892	34.9264	1.57483e-09	1.17799e-07	12.8098
CASC5	3.25623	1.78594	34.8958	1.58509e-09	1.17799e-07	12.803
DIAPH3	2.2941	1.18806	34.8151	1.61253e-09	1.19188e-07	12.7849
IL2RA	5.45534	4.07721	34.3553	1.77936e-09	1.28597e-07	12.6808
RAD51	3.70369	2.19345	34.3227	1.79194e-09	1.28841e-07	12.6733
PTTG1	4.86129	3.56851	34.0554	1.89872e-09	1.33082e-07	12.612
KIFC1	5.14414	3.2245	33.8405	1.98988e-09	1.38044e-07	12.5623
LRP8	2.73593	2.18401	33.792	2.01111e-09	1.38571e-07	12.551
LDHA	3.93201	7.24702	33.6771	2.06247e-09	1.41222e-07	12.5243
SLC39A8	3.59215	2.7928	33.6166	2.09011e-09	1.41969e-07	1900-01-12 12:14:39
KIF18A	2.79939	1.4786	33.5991	2.09819e-09	1.41969e-07	12.5061
SKA1	2.80125	1.52816	33.5592	2.11672e-09	1.41969e-07	12.4967
KIF2C	5.12318	3.08546	33.5387	2.12632e-09	1.41969e-07	12.4919
TRAIP	2.92005	1.96115	33.5303	2.13027e-09	1.41969e-07	12.49
CHEK1	3.15691	1.8087	33.2739	2.25482e-09	1.47189e-07	12.4296
MTFP1	3.87454	3.92301	33.2578	2.26291e-09	1.47189e-07	12.4258
KDELC1	3.84634	2.0848	33.0379	2.37681e-09	1.5337e-07	12.3736
GTSE1	4.10706	2.5016	33.0175	2.3877e-09	1.53464e-07	12.3687
CEP152	2.26753	2.38155	32.6991	2.56527e-09	1.61682e-07	12.2924
BRIP1	2.05073	1.14354	32.6283	2.60672e-09	1.6366e-07	12.2753
SUV39H2	2.24749	1.27422	32.5418	2.65849e-09	1.64617e-07	12.2544
KPNA2	3.95747	4.2137	32.5199	2.67171e-09	1.64617e-07	12.2491
NUF2	4.39605	2.47626	32.5185	2.67259e-09	1.64617e-07	12.2488
ATPAF1	2.2475	3.83497	32.4339	2.72463e-09	1.67189e-07	12.2282
CENPN	2.62994	1.75455	32.3174	2.79815e-09	1.69786e-07	12.1998
KIF14	3.03929	1.57703	32.2711	2.82802e-09	1.7032e-07	12.1885
GINS4	2.55275	1.596	32.1327	2.91938e-09	1.7453e-07	12.1546
SPDL1	2.55148	2.27962	32.0915	2.94721e-09	1.74907e-07	12.1444
MKI67	5.57186	3.84957	32.0474	2.97739e-09	1.75418e-07	12.1336
AKIP1	2.1476	2.12957	31.8425	3.12209e-09	1.8226e-07	12.0829
C1orf112	2.23963	2.11385	31.801	3.15236e-09	1.8226e-07	12.0726
MCM2	4.13005	3.73646	31.78	3.16777e-09	1.8226e-07	12.0674
RAD54L	3.88636	2.27033	31.7422	3.19584e-09	1.8226e-07	12.058
SHCBP1	3.82622	2.26126	31.5589	3.33571e-09	1.87041e-07	12.0122
C12orf75	3.89523	4.35048	31.4214	3.44525e-09	1.91205e-07	11.9776
NCAPH	3.98527	2.40469	31.3315	3.51898e-09	1.93346e-07	11.955
CCNE2	2.42019	1.37861	31.3171	3.53102e-09	1.93346e-07	11.9513
FDPS	2.11819	5.65851	31.2439	3.59266e-09	1.94087e-07	11.9328
SOS1	3.33979	4.41532	31.0999	3.7175e-09	1.99122e-07	11.8962
KIF18B	3.38497	1.86703	31.0942	3.72258e-09	1.99122e-07	11.8948
CDK6	2.95473	2.58185	30.966	3.83809e-09	2.03294e-07	11.862
NEIL3	3.0153	1.60678	30.7019	4.08903e-09	2.11757e-07	11.7941
DHCR7	3.52726	3.31103	30.6229	4.16774e-09	2.15148e-07	11.7737
PHLDA1	4.09512	2.3098	30.5659	4.22551e-09	2.16073e-07	11.7589
FBXO5	3.35291	2.40159	30.4534	4.34238e-09	2.20661e-07	11.7296
ERCC6L	2.28527	1.22323	30.352	4.45077e-09	2.25464e-07	11.7032
ITGA1	3.74379	2.72395	30.3	4.5076e-09	2.26228e-07	11.6896
FAM162A	3.50959	4.4241	30.2263	4.58942e-09	2.28222e-07	11.6702
CIT	3.49581	1.98212	30.2066	4.61162e-09	2.28627e-07	11.6651
NCAPG	3.82168	2.08413	30.0858	4.75033e-09	2.34076e-07	11.6332
NDC1	2.35306	2.13045	30.0697	4.76918e-09	2.34295e-07	11.629
HBEGF	3.59437	2.98797	29.9204	4.94795e-09	2.41127e-07	11.5894
MYO1C	2.45371	2.8117	29.9164	4.95273e-09	2.41127e-07	11.5884
SGOL1	2.3625	1.27459	29.7849	5.11678e-09	2.47631e-07	11.5533
ECT2	2.99902	2.10208	29.75	5.16124e-09	2.49041e-07	11.544
CDCA8	4.35278	3.32559	29.7037	5.22106e-09	2.49705e-07	11.5316
FADS2	5.36202	4.66878	29.6264	5.32249e-09	2.53067e-07	11.5109
BIRC5	4.5758	2.71487	29.4931	5.50298e-09	2.58805e-07	11.475
IQGAP3	3.10553	1.70251	29.4469	5.56706e-09	2.60376e-07	11.4625
GINS1	2.44362	1.30575	29.4235	5.59982e-09	2.60913e-07	11.4562
MCM10	3.18102	1.71689	29.2085	5.91176e-09	2.71982e-07	11.3978
CDC6	3.57115	2.15478	29.1455	6.00689e-09	2.73613e-07	11.3806
CD80	2.63269	1.43611	29.122	6.04275e-09	2.74472e-07	11.3742
P4HA2	3.76207	2.05353	29.0997	6.07704e-09	2.75261e-07	11.3681
EZH2	3.66934	3.66138	29.0144	6.21028e-09	2.79738e-07	11.3447
CLSPN	2.35974	1.39046	28.9346	6.33803e-09	2.84704e-07	11.3227
PCNA	4.13912	5.72399	28.7818	6.59089e-09	2.94435e-07	11.2805
CPOX	2.8722	3.66129	28.753	6.63985e-09	2.9581e-07	11.2725
MINOS1-NBL1	3.02136	2.11491	28.5502	6.9962e-09	3.0582e-07	11.2161
CENPM	3.95788	2.43552	28.4236	7.22975e-09	3.13501e-07	11.1806
DUSP4	3.44217	1.84289	28.3828	7.30676e-09	3.1516e-07	11.1692
GPR68	3.43767	3.5047	28.2282	7.60754e-09	3.27265e-07	11.1256
PIF1	3.52825	2.24325	28.141	7.78347e-09	3.3395e-07	11.1009
WDR76	3.08893	2.23777	28.127	7.81217e-09	3.34299e-07	11.0969
MDFIC	2.83621	3.54955	27.9913	8.0962e-09	3.44804e-07	11.0583
TCF19	3.9465	3.33872	27.9686	8.14481e-09	3.45803e-07	11.0518
TRIP13	3.36503	1.92135	27.8869	8.32258e-09	3.52431e-07	11.0284
KIF20B	2.90135	1.98336	27.8676	8.36526e-09	3.53318e-07	11.0229
SMC2	3.19146	2.39175	27.7558	8.61746e-09	3.57446e-07	10.9907
PLK1	4.47113	3.39643	27.5109	9.19997e-09	3.75881e-07	10.9199
ORC1	3.42829	2.22717	27.4477	9.35755e-09	3.81361e-07	10.9015
ZBTB32	3.81765	2.54805	27.4239	9.41764e-09	3.82851e-07	10.8945
MSI2	2.46035	3.49322	27.2934	9.75515e-09	3.91675e-07	10.8564
CDKN2A	2.70376	1.53158	27.134	1.01863e-08	4.03037e-07	10.8095
NUDCD2	2.64607	3.29202	27.083	1.03287e-08	4.05473e-07	10.7944
ERI1	3.16769	3.07115	26.7828	1.12143e-08	4.31099e-07	10.7051
LRRC8C	2.22919	3.43165	26.7379	1.13537e-08	4.35432e-07	10.6917
LMNB2	2.82692	3.04262	26.7276	1.13861e-08	4.35646e-07	10.6886
RRM1	3.86745	3.95	26.5675	1.19022e-08	4.53261e-07	10.6404
POC1A	2.96616	2.23061	26.5103	1.20932e-08	4.59458e-07	10.6231
PTGER2	4.0015	4.96836	26.4106	1.2434e-08	4.69117e-07	10.5929
SLC25A10	2.42138	1.68916	26.3786	1.25457e-08	4.72236e-07	10.5832
PAQR4	2.47367	2.74519	26.1722	1.32942e-08	4.9243e-07	10.5202
BLMH	2.30531	3.38802	26.0971	1.35788e-08	4.98555e-07	10.4971
FEN1	3.85642	3.6515	26.0588	1.37266e-08	5.00649e-07	10.4853
ATAD5	2.24244	1.34614	26.0417	1.37932e-08	5.00649e-07	10.4801
SLC16A1	2.46508	1.97713	25.5805	1.57357e-08	5.55049e-07	10.3366
MYBL2	3.94742	3.3335	25.5565	1.58452e-08	5.57387e-07	10.329
CDT1	4.35372	2.7884	25.541	1.59161e-08	5.57784e-07	10.3242
CENPJ	2.22188	2.04025	25.5219	1.6004e-08	5.59659e-07	10.3182
C2orf48	3.05305	1.73422	25.4771	1.6213e-08	5.65749e-07	10.304
ZWINT	4.40234	3.2987	25.4597	1.62949e-08	5.6739e-07	10.2985
CDCP1	4.04198	2.23207	25.4515	1.63333e-08	5.67514e-07	10.296
PA2G4	2.36701	5.36019	25.3981	1.65884e-08	5.72705e-07	10.2791
PDXP	2.58679	3.40388	25.3774	1.66881e-08	5.73738e-07	10.2725
LIF	5.69297	3.05424	25.356	1.67923e-08	5.75824e-07	10.2657
SAE1	2.53512	4.57359	25.3385	1.68781e-08	5.75824e-07	10.2602
RQCD1	2.20464	4.26856	25.3383	1.68788e-08	5.75824e-07	10.2601
RBL1	2.12878	2.11924	25.3285	1.6927e-08	5.75824e-07	10.257
CENPQ	2.36694	2.0848	25.1822	1.76657e-08	5.9095e-07	10.2104
TUBB	3.45444	7.98208	25.1623	1.77686e-08	5.9095e-07	10.2041
ANLN	3.84383	2.13935	25.054	1.83429e-08	6.04025e-07	10.1694
CDCA7	3.91079	2.69915	25.0171	1.8543e-08	6.0792e-07	10.1575
RAB33A	3.73571	3.39632	24.9994	1.864e-08	6.09149e-07	10.1518
ABCD2	3.61331	2.56102	24.9961	1.86582e-08	6.09149e-07	10.1508
MB21D2	2.93141	1.94802	24.9155	1.91077e-08	6.20179e-07	10.1248
HDGFRP3	3.49813	1.97188	24.8683	1.93763e-08	6.25462e-07	10.1096
SLC16A13	2.19552	2.05938	24.8666	1.93858e-08	6.25462e-07	10.109
BLM	3.02478	2.29248	24.7951	1.98016e-08	6.36352e-07	10.0858
MND1	3.23928	1.75435	24.7437	2.01068e-08	6.41093e-07	10.0691
ATAD2	3.60008	2.91721	24.4937	2.16689e-08	6.79213e-07	9.98738
E2F8	3.09971	1.67756	24.4843	2.17299e-08	6.79213e-07	9.98431
RAD51AP1	3.62671	2.12977	24.3595	2.25637e-08	6.98874e-07	9.94314
UNG	2.61638	2.9974	24.3215	2.28246e-08	7.05608e-07	9.93058
ILF2	2.07553	5.31065	24.2734	2.31597e-08	7.14611e-07	9.91463
TTF2	2.41359	2.92847	24.2455	2.33564e-08	7.16792e-07	9.90538
TPI1	2.9488	7.86902	24.2331	2.34447e-08	7.17957e-07	9.90125
KIF20A	4.56494	2.51236	24.1847	2.37921e-08	7.23748e-07	9.88517
WDHD1	2.53267	1.53071	24.1664	2.39254e-08	7.25766e-07	9.87905
STAMBPL1	2.08846	1.70967	24.086	2.452e-08	7.35644e-07	9.85219
RRAS2	3.21766	2.24813	24.063	2.46932e-08	7.39476e-07	9.84449
OIP5	2.94763	1.52252	24.047	2.48137e-08	7.39858e-07	9.83916
AK4	3.66099	1.95718	24.043	2.48442e-08	7.39858e-07	9.83782
BIVM	2.96091	2.09758	23.9133	2.58537e-08	7.62988e-07	9.79422
SLC39A10	2.1874	2.19004	23.871	2.6193e-08	7.71046e-07	9.77995
E2F7	2.39139	1.2733	23.8597	2.62843e-08	7.71498e-07	9.77613
BTG3	3.68457	2.82373	23.8127	2.66687e-08	7.79226e-07	9.76024
DBF4	2.49354	1.80754	23.7227	2.74225e-08	7.95644e-07	9.72971
GPRIN3	2.7686	3.39767	23.71	2.75304e-08	7.95644e-07	9.72541
EME1	2.65329	1.65693	23.7077	2.75508e-08	7.95644e-07	9.7246
POC1B	2.37771	3.33412	23.7008	2.76097e-08	7.95644e-07	9.72226
MCM3	3.00977	5.15677	23.6988	2.76265e-08	7.95644e-07	9.7216
FAM83D	2.91354	1.65299	23.6865	2.77322e-08	7.95644e-07	9.71741
GPR171	4.79892	4.13378	23.5979	2.85078e-08	8.13695e-07	9.68719
PSMD14	2.93373	3.75016	23.4616	2.97492e-08	8.36741e-07	9.64048
KNTC1	2.98525	2.65795	23.3567	3.07464e-08	8.57577e-07	9.60434
MRPL37	2.33449	4.33777	23.3442	3.08685e-08	8.59509e-07	9.59999
CENPA	4.04467	2.09931	23.3223	3.10822e-08	8.63978e-07	9.59243
CCDC74A	4.09674	2.13218	23.2765	3.15347e-08	8.75061e-07	9.57658
RFC3	2.78959	2.33736	23.2705	3.15942e-08	8.75219e-07	9.57451
E2F2	2.75661	2.70101	23.2287	3.20149e-08	8.83861e-07	9.56001
MCM8	2.40145	2.05366	23.1959	3.23503e-08	8.901e-07	9.54857
MFHAS1	3.37557	3.55269	23.1885	3.24257e-08	8.90666e-07	9.54602
HTATSF1	3.05065	4.57339	23.1118	3.32256e-08	9.08035e-07	9.51929
FUT8	3.70709	2.7616	23.0613	3.37651e-08	9.21233e-07	9.50162
HMGB3	2.77318	1.65257	22.9815	3.46365e-08	9.34036e-07	9.47366
CCR5	3.92813	4.22371	22.8655	3.59501e-08	9.66254e-07	9.4328
PDP2	2.25774	1.67761	22.8588	3.60281e-08	9.66754e-07	9.43042
PTGIS	3.90005	1.95003	22.7611	3.71806e-08	9.86286e-07	9.39585
SPIN1	2.63678	3.14452	22.6938	3.79987e-08	1.00308e-06	9.37195
TYMS	5.85333	4.30548	22.6704	3.82875e-08	1.00743e-06	9.36363
AACS	2.55147	3.23355	22.6356	3.8723e-08	1.01176e-06	9.35121
LSM5	2.13225	1.82708	22.6324	3.87632e-08	1.01176e-06	9.35007
MCM7	2.21487	5.65338	22.5795	3.94364e-08	1.01954e-06	9.33116
POLH	2.45679	2.59881	22.5745	3.94999e-08	1.01954e-06	9.32939
SHMT2	2.84374	5.0921	22.5063	4.03883e-08	1.04081e-06	9.30496
WDR34	3.17316	2.58973	22.4405	4.12674e-08	1.05844e-06	9.2813
CDC7	2.39987	2.07242	22.4163	4.15962e-08	1.06194e-06	9.27257
TRAF4	2.11839	2.72596	22.416	4.16e-08	1.06194e-06	9.27247
TFRC	4.28134	4.20461	22.3793	4.21038e-08	1.07312e-06	9.25924
RNF157	4.78095	4.29414	22.3704	4.22272e-08	1.07458e-06	9.25603
METTL5	2.17458	3.48526	22.2898	4.33625e-08	1.09831e-06	9.22687
ACOT7	3.14365	2.97534	22.266	4.37037e-08	1.10222e-06	9.21825
POLR2H	2.108	4.31763	22.2292	4.42383e-08	1.11123e-06	9.20488
ORC6	2.56026	1.56319	22.2262	4.42825e-08	1.11123e-06	9.20378
THEMIS	4.29977	4.07135	22.173	4.50695e-08	1.12924e-06	9.18441
SNX5	2.07962	4.27095	22.1545	4.53471e-08	1.1327e-06	9.17766
C21orf58	2.56218	1.88539	22.1387	4.55845e-08	1.13514e-06	9.17192
MCM6	3.80144	3.76686	22.0653	4.67113e-08	1.15087e-06	9.14506
ARL6IP1	2.44185	5.51448	22.044	4.70428e-08	1.15728e-06	9.13728
GINS2	4.19632	2.94708	21.999	4.77556e-08	1.17304e-06	9.12074
MLF1IP	3.13868	2.10971	21.9651	4.82993e-08	1.18461e-06	9.10829
TRAPPC6A	2.58006	3.72487	21.9085	4.92235e-08	1.20184e-06	9.08743
CD70	3.38605	2.25275	21.8963	4.94246e-08	1.2036e-06	9.08295
ASF1A	2.31883	2.98533	21.8684	4.98909e-08	1.21086e-06	9.07261
TMPO	2.62809	4.1124	21.7717	5.15411e-08	1.24164e-06	9.0368
PAICS	2.96172	2.99418	21.5302	5.59391e-08	1.32598e-06	8.94665
XBP1	2.77542	6.82011	21.4502	5.74901e-08	1.35289e-06	8.91652
TUBG1	2.62301	3.1546	21.4041	5.84052e-08	1.36651e-06	8.89913
CCDC28B	3.03668	3.42487	21.3211	6.00944e-08	1.39999e-06	8.86771
VDAC1	2.86867	4.57653	21.3125	6.02733e-08	1.40075e-06	8.86444
DNAJC9	2.65582	4.08129	21.3096	6.03338e-08	1.40075e-06	8.86333
RPA3	2.53064	2.92337	21.2662	6.12434e-08	1.41661e-06	8.84684
PGK1	2.53399	8.48418	21.1541	6.36641e-08	1.46581e-06	8.80412
ELOVL6	3.85332	2.70021	21.1511	6.37309e-08	1.46581e-06	8.80296
PPIL3	2.44901	3.54238	21.0998	6.48767e-08	1.48586e-06	8.78332
MAPK6	2.27451	2.48315	21.0566	6.58611e-08	1.49995e-06	8.76672
MZT1	2.20998	2.28264	21.0354	6.63483e-08	1.50473e-06	8.75859
RPA1	2.61009	4.77265	20.9732	6.78068e-08	1.53259e-06	8.73461
CBX5	2.19373	2.24508	20.9464	6.84454e-08	1.53259e-06	8.72428
CCND2	3.15571	4.44358	20.9308	6.88203e-08	1.53259e-06	8.71825
ENO1	3.79116	9.09426	20.9292	6.88583e-08	1.53259e-06	8.71764
N4BP2	2.14639	1.78659	20.9292	6.88596e-08	1.53259e-06	8.71762
FDFT1	2.09815	6.02105	20.9249	6.89616e-08	1.53259e-06	8.71599
CDKN2C	3.94231	3.03174	20.8968	6.96462e-08	1.54294e-06	8.7051
POLA1	2.17147	1.93215	20.8552	7.06701e-08	1.55925e-06	8.689
NUDT1	2.52278	4.32283	20.8322	7.12451e-08	1.56981e-06	8.68006
WDR54	3.7905	4.16386	20.8234	7.14658e-08	1.57254e-06	8.67665
GMPS	2.29722	2.96444	20.7951	7.21837e-08	1.58479e-06	8.66562
SLC37A4	2.14056	3.18569	20.7899	7.2315e-08	1.58479e-06	8.66362
2024-09-08	2.89758	2.60605	20.76	7.3083e-08	1.59732e-06	8.65196
GSG2	2.87008	1.57953	20.7309	7.38384e-08	1.6095e-06	8.64062
NCAPD3	3.08697	3.67069	20.7219	7.40742e-08	1.61248e-06	8.6371
FOCAD	2.01097	2.39782	20.7163	7.42218e-08	1.61353e-06	8.6349
AURKB	4.73837	3.58751	20.698	7.47031e-08	1.6201e-06	8.62777
STAP1	3.65762	2.79353	20.6817	7.51374e-08	1.62475e-06	8.62137
CKAP5	3.00061	3.81405	20.663	7.56365e-08	1.63337e-06	8.61407
TRIM46	2.17971	1.90147	20.6469	7.60707e-08	1.64057e-06	8.60775
SUV39H1	2.16432	2.88436	20.6219	7.67493e-08	1.65082e-06	8.59795
TMEM107	2.00181	2.9389	20.5724	7.81129e-08	1.66763e-06	8.57851
KAT2B	2.0585	4.8105	20.546	7.88534e-08	1.67605e-06	8.5681
C17orf53	2.36187	1.38355	20.5299	7.93073e-08	1.67808e-06	8.56176
IRF4	3.23148	3.38916	20.4992	8.01824e-08	1.68674e-06	8.54965
CDK2	3.04099	4.17476	20.4418	8.18484e-08	1.71071e-06	8.52695
CNPY4	2.20888	3.56034	20.3697	8.39955e-08	1.75109e-06	8.49836
BUB3	2.27812	5.30669	20.3612	8.4253e-08	1.75421e-06	8.49498
PORCN	2.73749	3.36834	20.3414	8.48549e-08	1.75774e-06	8.48712
ZNF367	2.66811	1.7452	20.334	8.50833e-08	1.75799e-06	8.48415
B4GALT2	2.53221	1.9705	20.2849	8.66025e-08	1.76915e-06	8.4646
DLG3	2.35889	2.19789	20.2711	8.70348e-08	1.77575e-06	8.4591
ZBTB1	2.27052	4.24937	20.2284	8.83924e-08	1.79888e-06	8.44201
GNB5	2.14621	3.00203	20.2048	8.91502e-08	1.79888e-06	8.43258
NDC80	3.42257	2.99507	20.201	8.92746e-08	1.79888e-06	8.43104
LRP5	2.79575	1.76897	20.185	8.97928e-08	1.80708e-06	8.42464
CDC20	5.01185	2.97893	20.175	9.01204e-08	1.81143e-06	8.42062
VRK1	2.85036	3.65951	20.1581	9.06754e-08	1.81859e-06	8.41384
EIF2AK3	2.42827	2.76077	20.1574	9.07001e-08	1.81859e-06	8.41354
KIF24	2.13975	1.3755	20.0987	9.26559e-08	1.8419e-06	8.38997
MVD	2.20591	3.55351	20.0935	9.28348e-08	1.84321e-06	8.38784
CHAF1B	2.71778	2.30349	20.0851	9.31171e-08	1.84656e-06	8.38448
PKN3	2.25562	1.6775	20.0588	9.40154e-08	1.85984e-06	8.37387
REG4	3.74477	2.2673	20.0492	9.43465e-08	1.86412e-06	8.36999
RFC5	2.24028	3.33062	20.0151	9.55301e-08	1.87713e-06	8.35621
TUBGCP4	2.08032	2.39628	20.0105	9.56912e-08	1.87713e-06	8.35435
SLC1A4	3.40443	3.05859	19.996	9.62013e-08	1.8802e-06	8.34847
DCK	2.28697	3.80533	19.9822	9.66891e-08	1.88747e-06	8.34288
SFXN1	3.57949	3.92637	19.9761	9.6904e-08	1.8894e-06	8.34043
FANCG	2.53365	3.24084	19.9716	9.70637e-08	1.89024e-06	8.33861
TDP1	2.67369	3.10017	19.8802	1.00381e-07	1.94107e-06	8.30147
C11orf84	2.62723	3.00818	19.88	1.0039e-07	1.94107e-06	8.30137
LRRC20	2.25502	1.84761	19.864	1.00984e-07	1.95024e-06	8.29485
ALG8	2.14879	3.0499	19.8585	1.0119e-07	1.95189e-06	8.2926
LRR1	2.25651	2.68766	19.8494	1.01527e-07	1.95523e-06	8.28892
CBFB	2.48161	4.32453	19.8214	1.02585e-07	1.96817e-06	8.27746
ASUN	2.80024	3.17061	19.8162	1.02779e-07	1.96817e-06	8.27537
PARPBP	2.46406	1.3621	19.8136	1.02881e-07	1.96817e-06	8.27427
PTPN7	2.60103	5.00308	19.7141	1.06744e-07	2.03728e-06	8.23352
COQ5	2.07532	3.47325	19.7022	1.07216e-07	2.04274e-06	8.22863
CKS1B	3.05261	2.23892	19.6458	1.09489e-07	2.07749e-06	8.20543
RDM1	2.80629	1.45332	19.6345	1.09951e-07	2.08378e-06	8.20078
STK39	2.00801	2.87367	19.5422	1.13811e-07	2.13704e-06	8.16262
EGFL6	2.8657	1.45842	19.5388	1.13956e-07	2.13729e-06	8.16121
GPN1	2.30657	4.08916	19.4993	1.15659e-07	2.15928e-06	8.1448
HDDC3	2.4437	4.18389	19.4887	1.16116e-07	2.16228e-06	8.14043
C17orf75	2.20336	1.96028	19.4873	1.16177e-07	2.16228e-06	8.13986
POLE2	2.728	1.45955	19.4592	1.17412e-07	2.17701e-06	8.12815
GPD1L	2.2937	2.84559	19.3935	1.20353e-07	2.21502e-06	8.10078
HAVCR2	3.75133	5.02426	19.3909	1.20471e-07	2.21502e-06	8.0997
ACYP1	2.62414	2.50934	19.3647	1.21669e-07	2.23303e-06	8.08874
NET1	2.76096	2.33192	19.3345	1.23067e-07	2.25106e-06	8.0761
ACTL6A	2.23971	3.54885	19.3184	1.23822e-07	2.26181e-06	8.06933
TIMELESS	2.82857	3.09752	19.3095	1.24239e-07	2.26233e-06	8.06561
CEP57	2.29707	3.72514	19.3006	1.24659e-07	2.26299e-06	8.06188
NME7	2.52191	2.00859	19.2935	1.24995e-07	2.26593e-06	8.0589
LPXN	2.40946	6.0305	19.2568	1.26748e-07	2.29515e-06	8.04349
DHFR	2.67334	2.69686	19.1998	1.29528e-07	2.33278e-06	8.01947
PTPLAD1	2.21684	2.59002	19.1925	1.29889e-07	2.33437e-06	8.01639
RPS27L	2.49553	4.43308	19.189	1.30062e-07	2.33437e-06	8.01492
FAM72B	2.42885	1.39343	19.1452	1.32254e-07	2.35887e-06	7.99642
ACAT2	2.91346	3.93597	19.1443	1.32298e-07	2.35887e-06	7.99605
MASTL	2.22731	2.64134	19.1393	1.32552e-07	2.36083e-06	7.99392
ERMP1	2.89185	3.32279	19.1295	1.33048e-07	2.36447e-06	7.98979
HACE1	2.49595	1.95041	19.0762	1.35792e-07	2.40535e-06	7.96719
ATP5C1	2.02425	6.40051	19.071	1.36064e-07	2.40755e-06	7.96497
SLC27A2	3.1323	1.89046	19.0676	1.36244e-07	2.40812e-06	7.96351
RASGRP1	3.79679	5.03217	19.06	1.3664e-07	2.41248e-06	7.9603
IL32	4.77277	9.01296	19.0512	1.37102e-07	2.41802e-06	7.95656
CENPO	2.42363	2.38514	19.0302	1.38209e-07	2.43192e-06	7.94765
SEC61G	2.71952	5.23469	19.0264	1.38413e-07	2.43192e-06	7.94602
USP14	2.11101	2.91769	18.9922	1.40245e-07	2.44955e-06	7.93146
HLTF	2.55463	2.11074	18.9873	1.40512e-07	2.45157e-06	7.92935
SLAIN1	2.16503	2.43236	18.975	1.41178e-07	2.46056e-06	7.92411
CHAF1A	2.21189	3.34347	18.9606	1.41968e-07	2.46902e-06	7.91794
RCN2	2.1634	2.94907	18.9539	1.42333e-07	2.47274e-06	7.91509
HSPA13	2.35572	2.92459	18.948	1.42657e-07	2.4748e-06	7.91257
TSPAN5	3.12816	2.60559	18.935	1.43374e-07	2.48022e-06	7.90702
UHRF1	2.83232	1.76911	18.9311	1.43589e-07	2.4813e-06	7.90536
TRIM59	2.34314	2.00444	18.9204	1.44186e-07	2.48581e-06	7.90076
GLMN	2.09575	1.59575	18.899	1.45385e-07	2.49642e-06	7.89159
UBA2	2.59554	4.5155	18.8414	1.48667e-07	2.54204e-06	7.86686
MTHFD1	2.97172	3.98699	18.8377	1.48875e-07	2.54292e-06	7.86531
CCNE1	2.96462	2.13555	18.8088	1.50559e-07	2.56093e-06	7.85285
ARHGAP11B	2.77343	1.92403	18.8005	1.51045e-07	2.56208e-06	7.84929
IDH2	2.93264	5.95213	18.7701	1.52842e-07	2.58555e-06	7.83618
KIAA0895L	2.66877	2.63962	18.7477	1.54182e-07	2.59478e-06	7.82651
CDC25C	2.82065	1.72767	18.7248	1.55567e-07	2.6127e-06	7.8166
DPP4	5.54329	4.60772	18.7227	1.55692e-07	2.6127e-06	7.81571
GPSM2	2.55299	2.54462	18.7154	1.5614e-07	2.61743e-06	7.81253
GINS3	2.20537	1.78478	18.7128	1.56296e-07	2.61743e-06	7.81143
CXCR6	5.6148	4.40482	18.6647	1.59261e-07	2.64424e-06	7.7906
NECAB3	2.27585	2.67112	18.6606	1.59523e-07	2.64424e-06	7.78878
PPFIA4	2.96492	2.14472	18.652	1.6006e-07	2.65045e-06	7.78505
FADS1	3.61434	3.30822	18.6422	1.60673e-07	2.65368e-06	7.78082
EBP	4.08664	4.47398	18.5634	1.65728e-07	2.70844e-06	7.74649
SLAMF1	3.41228	3.83847	18.5186	1.68678e-07	2.73833e-06	7.72693
SP4	2.64669	3.06454	18.4154	1.75703e-07	2.82323e-06	7.6817
CA6	3.31888	1.85273	18.3953	1.77115e-07	2.84254e-06	7.67282
KCNK5	2.00333	1.20113	18.3835	1.77947e-07	2.84328e-06	7.66763
CENPK	3.25487	2.51666	18.3739	1.78625e-07	2.84488e-06	7.66341
GOT1	2.26104	2.65191	18.3388	1.81134e-07	2.87639e-06	7.64794
ITGA2	2.63598	1.39192	18.2515	1.87562e-07	2.94966e-06	7.60927
ALG5	2.30211	3.41054	18.2298	1.89195e-07	2.9696e-06	7.59966
ACAA2	2.36565	4.6186	18.1606	1.94525e-07	3.03276e-06	7.56885
TAF1B	2.13705	2.31752	18.1533	1.95095e-07	3.03738e-06	7.5656
CD96	4.5351	5.46805	18.1119	1.98374e-07	3.06922e-06	7.54712
MNAT1	2.56337	2.55011	18.0402	2.04202e-07	3.12228e-06	7.51499
CSE1L	2.21788	3.71989	17.9953	2.07949e-07	3.15767e-06	7.49481
TPGS2	2.12245	3.39116	17.9835	2.08949e-07	3.16321e-06	7.4895
MDH1	2.5283	5.32686	17.9815	2.09117e-07	3.16321e-06	7.4886
INCENP	2.60291	3.57374	17.9659	2.10446e-07	3.1774e-06	7.48157
LAPTM4B	3.86222	2.99261	17.8714	2.18698e-07	3.28067e-06	7.43889
CXCR3	3.81807	4.16575	17.8288	2.22544e-07	3.32304e-06	7.41954
PSMG1	2.15085	2.56551	17.794	2.25732e-07	3.3664e-06	7.40376
FIGNL1	2.1812	1.84763	17.7926	2.25862e-07	3.3664e-06	7.40312
FAM57A	2.97241	1.70456	17.7718	2.27803e-07	3.38937e-06	7.39362
MRPL13	2.3084	4.11577	17.7645	2.28486e-07	3.3918e-06	7.39029
CCNG1	2.52923	4.60369	17.7187	2.32828e-07	3.42463e-06	7.3694
AHRR	3.28242	1.99798	17.7177	2.32925e-07	3.42463e-06	7.36894
HMGB2	2.14517	7.71387	17.7176	2.32928e-07	3.42463e-06	7.36892
H2AFX	3.4955	4.18114	17.7013	2.34505e-07	3.43849e-06	7.36143
ALDH18A1	2.46759	3.41634	17.6969	2.34929e-07	3.4416e-06	7.35943
MPHOSPH9	2.75669	2.8408	17.6819	2.36383e-07	3.45667e-06	7.35258
INTS7	2.09718	2.31445	17.6383	2.40681e-07	3.50377e-06	7.33257
EDARADD	3.06714	2.9969	17.6317	2.41334e-07	3.51013e-06	7.32956
NCKIPSD	2.71643	3.56622	17.6203	2.42473e-07	3.52355e-06	7.32434
BDH1	2.98007	2.71364	17.5963	2.44899e-07	3.55551e-06	7.31328
ENOPH1	2.03636	3.34043	17.5942	2.45109e-07	3.55551e-06	7.31233
SIT1	4.29114	5.31238	17.5705	2.47533e-07	3.58208e-06	7.3014
MSMO1	3.19121	2.53959	17.5558	2.4905e-07	3.58871e-06	7.29462
IL13	4.10354	2.13093	17.5484	2.49815e-07	3.58968e-06	7.29121
NUCKS1	2.76105	4.00864	17.5476	2.49894e-07	3.58968e-06	7.29086
RBBP8	2.47162	2.73808	17.4457	2.60737e-07	3.70292e-06	7.24369
TC2N	3.68038	4.48145	17.4233	2.63189e-07	3.72759e-06	7.2333
DNA2	2.16188	1.68833	17.4037	2.65358e-07	3.7424e-06	7.22418
PTPN22	2.73425	4.31994	17.3781	2.68214e-07	3.77285e-06	7.21229
BTLA	2.18407	2.37687	17.3578	2.70509e-07	3.7953e-06	7.20282
PPP1R14B	2.27693	3.42586	17.3456	2.71895e-07	3.80707e-06	1900-01-07 04:43:53
ENO2	4.30459	4.99608	17.3443	2.72051e-07	3.80707e-06	7.19651
STYK1	2.64865	1.73543	17.3214	2.74675e-07	3.82732e-06	7.18585
CHEK2	2.68144	2.33822	17.3139	2.75546e-07	3.83617e-06	7.18233
PRIM1	3.21995	2.97484	17.2977	2.77438e-07	3.85262e-06	7.17473
HIC1	3.73324	2.32776	17.2894	2.7841e-07	3.8571e-06	7.17084
PDZD11	2.49271	3.53919	17.2862	2.78777e-07	3.8571e-06	7.16938
CD226	3.36177	3.65098	17.2697	2.80731e-07	3.87848e-06	7.16162
NT5M	2.19822	1.75958	17.2601	2.81867e-07	3.88938e-06	7.15713
PSAT1	3.19086	2.0328	17.238	2.84507e-07	3.90081e-06	7.14678
FAM115C	2.33158	2.18959	17.2316	2.85279e-07	3.9076e-06	7.14376
DARS	2.73304	4.65564	17.2227	2.8636e-07	3.91239e-06	7.13956
FASN	3.1069	3.56691	17.2133	2.87499e-07	3.91871e-06	7.13515
NUDT6	2.54482	1.81092	17.211	2.87772e-07	3.91914e-06	7.1341
TARS	2.30836	4.30307	17.1852	2.90939e-07	3.94462e-06	7.12194
GAPDH	2.79465	11.1545	17.1684	2.93015e-07	3.95741e-06	7.11403
YWHAQ	2.23533	5.72347	17.1585	2.9425e-07	3.9675e-06	7.10936
GSTA4	3.30942	1.94598	17.1095	3.00443e-07	4.03095e-06	7.08622
ARPC5L	2.1522	3.79516	17.0707	3.05447e-07	4.0846e-06	7.06786
GZMA	5.48947	8.05787	17.0473	3.08517e-07	4.11051e-06	7.05674
MTFR2	2.32306	1.75352	17.0294	3.10884e-07	4.1369e-06	7.04825
PHF19	2.64611	4.52372	17.023	3.1174e-07	4.14454e-06	7.04519
DHX32	2.04971	2.32839	17.0213	3.11968e-07	4.14454e-06	7.04438
KIF2A	3.16921	4.41974	16.9996	3.14874e-07	4.17291e-06	7.03408
CD8A	4.61635	5.87198	16.9972	3.15198e-07	4.17381e-06	7.03293
TUBA1B	2.27258	8.3047	16.9759	3.18096e-07	4.1951e-06	7.02276
HAUS1	2.57845	3.61632	16.9643	3.19673e-07	4.20908e-06	7.01726
DCLRE1A	2.38671	1.99257	16.9562	3.20792e-07	4.21779e-06	1900-01-07 00:19:15
MMD	2.4343	2.73923	16.8943	3.29449e-07	4.30596e-06	6.98378
HMGCS1	2.89888	3.17619	16.862	3.34058e-07	4.34907e-06	6.96833
SLC7A1	2.22876	2.63475	16.8573	3.34739e-07	4.34907e-06	6.96607
MLLT11	2.17956	2.32251	16.8085	3.41879e-07	4.40864e-06	6.9426
EI24	2.16334	3.98853	16.7995	3.43218e-07	4.4189e-06	6.93826
ANP32B	2.22997	6.32478	16.7861	3.45211e-07	4.44104e-06	6.93182
TIMD4	3.45789	2.27709	16.7663	3.4819e-07	4.47229e-06	6.92227
PDE4D	3.97186	3.04789	16.7214	3.55049e-07	4.53531e-06	6.90057
CDYL2	2.06209	2.26416	16.7193	3.55379e-07	4.53596e-06	6.89954
ATP5G3	2.01409	4.14339	16.6786	3.61725e-07	4.57744e-06	6.87986
PCBD1	2.02681	3.2582	16.6181	3.7142e-07	4.67466e-06	6.85044
ERO1L	2.90624	4.45631	16.6088	3.7293e-07	4.69004e-06	6.84593
KNSTRN	2.33245	3.06323	16.6013	3.74166e-07	4.69832e-06	6.84225
FAM72A	2.56108	1.48841	16.5583	3.81283e-07	4.75829e-06	6.82129
FAM111B	2.32792	1.32742	16.5523	3.82288e-07	4.76516e-06	6.81836
CAND1	2.18247	3.61553	16.5344	3.85304e-07	4.79008e-06	6.80962
RAN	2.31654	5.37709	16.5243	3.87018e-07	4.79952e-06	6.80469
ZC4H2	2.01129	1.55974	16.5241	3.87053e-07	4.79952e-06	6.80459
GFI1	3.22013	3.95024	16.5152	3.88586e-07	4.79952e-06	6.80019
ANXA6	2.01924	7.33584	16.507	3.89976e-07	4.80118e-06	6.79622
SYCE2	2.48634	1.40203	16.4952	3.92018e-07	4.81466e-06	6.79041
RFC4	2.67192	2.99038	16.4811	3.94458e-07	4.83854e-06	6.78351
AP1S1	3.11637	3.93964	16.4799	3.94673e-07	4.83854e-06	6.7829
HILPDA	4.51571	3.0969	16.4748	3.95565e-07	4.83999e-06	6.78039
SLC7A5	2.89097	2.99845	16.4676	3.96825e-07	4.84655e-06	6.77685
COX5A	2.48975	5.2316	16.4662	3.97058e-07	4.84655e-06	6.7762
TNFRSF11A	2.7439	1.58662	16.4583	3.98453e-07	4.85471e-06	6.7723
DPF3	2.48204	1.42086	16.4296	4.03533e-07	4.90321e-06	6.7582
ARHGEF39	2.15445	1.17694	16.4282	4.03795e-07	4.90321e-06	6.75748
XPOT	2.28738	3.51944	16.4248	4.04395e-07	4.90371e-06	6.75583
MYL6B	2.91737	2.35252	16.4156	4.06047e-07	4.90985e-06	6.75129
C3orf18	3.15782	3.07939	16.4137	4.06385e-07	4.90985e-06	6.75036
NAP1L4	2.07593	5.65435	16.4098	4.07088e-07	4.91072e-06	6.74844
ARNTL2	2.02578	1.10098	16.3773	4.12996e-07	4.96358e-06	6.73241
DUSP16	2.1699	3.93428	16.3272	4.22297e-07	5.0611e-06	6.70763
C19orf48	2.56364	3.42368	16.2929	4.28806e-07	5.10455e-06	6.69061
CHD1L	2.09705	3.73719	16.29	4.29353e-07	5.10539e-06	6.68919
MSH2	2.26818	2.87748	16.2887	4.29595e-07	5.10539e-06	6.68857
RDH11	2.00127	4.31883	16.2876	4.29818e-07	5.10539e-06	6.68799
MFSD6	2.06507	3.18675	16.2377	4.3951e-07	5.19772e-06	6.66318
BARD1	2.09687	1.36765	16.1927	4.48453e-07	5.28427e-06	6.64076
RPL39L	3.29459	2.20904	16.1698	4.53082e-07	5.31977e-06	6.62933
AARS	2.48903	4.38264	16.1681	4.53428e-07	5.31977e-06	6.62848
PYCR1	2.02828	1.27117	16.1631	4.54445e-07	5.32401e-06	6.62598
SPC24	3.32685	1.83316	16.1357	4.60092e-07	5.37468e-06	6.61224
CD69	4.39282	5.03886	16.1288	4.61522e-07	5.3781e-06	6.60878
CCNB1IP1	2.7404	3.19147	16.1279	4.61707e-07	5.3781e-06	6.60834
TRIP10	2.3291	1.95625	16.1094	4.65564e-07	5.40184e-06	6.59908
NDFIP2	4.73682	2.70842	16.0531	4.77564e-07	5.49588e-06	6.57075
DUSP14	2.83126	2.3022	16.036	4.8127e-07	5.5174e-06	6.56215
CACNB3	2.25897	1.99457	16.0343	4.81631e-07	5.5174e-06	6.56131
TMEM194A	2.30843	2.56486	16.0337	4.81757e-07	5.5174e-06	6.56102
PFKP	3.42544	4.85787	16.0238	4.83927e-07	5.52608e-06	6.55602
FAM3C	3.89769	2.95804	15.9677	4.96419e-07	5.6292e-06	6.52764
NASP	2.14634	4.22295	15.9605	4.98043e-07	5.64367e-06	6.52401
BAG2	2.09495	1.60868	15.9556	4.9915e-07	5.65228e-06	6.52154
PPP5C	2.23556	4.37846	15.8889	5.14545e-07	5.78081e-06	6.48772
KCNA3	2.37777	3.31984	15.8653	5.20129e-07	5.82093e-06	6.4757
TOMM5	2.11659	4.11982	15.8351	5.27369e-07	5.87769e-06	6.4603
SKAP1	3.25644	5.25724	15.8217	5.30617e-07	5.89369e-06	6.45347
TEX30	3.76888	3.28056	15.8165	5.31903e-07	5.90394e-06	6.45077
YES1	2.06054	1.46023	15.8104	5.33382e-07	5.90466e-06	6.44768
PRR11	2.64872	2.3553	15.7942	5.37366e-07	5.93622e-06	6.43939
RMI2	2.96097	1.8994	15.7912	5.38107e-07	5.94036e-06	6.43786
YARS	2.47482	5.15313	15.706	5.59632e-07	6.1116e-06	6.39418
OCIAD2	2.69613	4.16611	15.6876	5.64422e-07	6.13781e-06	6.38469
POLD1	2.00298	2.92001	15.6866	5.64674e-07	6.13781e-06	6.38419
PRKX	2.41111	3.85862	15.6701	5.69017e-07	6.16441e-06	6.37566
TADA1	2.13862	2.93231	15.6565	5.72608e-07	6.18841e-06	6.36865
GPR89A	2.07975	2.10805	15.618	5.82919e-07	6.27725e-06	6.34877
PBX4	2.74262	2.69855	15.5987	5.88162e-07	6.31294e-06	6.3388
PPP1R16B	2.87127	4.66983	15.5904	5.9044e-07	6.33321e-06	6.33449
GGH	3.50148	2.24189	15.5842	5.92132e-07	6.34717e-06	6.3313
SLC50A1	2.28571	4.4877	15.5794	5.93467e-07	6.35311e-06	6.32879
GPR19	2.192	1.87137	15.5671	5.96884e-07	6.37637e-06	6.3224
SLC25A12	2.01669	2.78225	15.5553	6.00151e-07	6.391e-06	6.31632
TMEM97	2.27541	1.58115	15.5495	6.01794e-07	6.4043e-06	6.31327
STXBP1	2.01459	1.46127	15.5436	6.03444e-07	6.40928e-06	6.31022
GLO1	3.6728	4.59906	15.5184	6.10588e-07	6.454e-06	6.29711
KIF22	2.82296	4.73055	15.5101	6.12957e-07	6.46807e-06	6.29279
LGALS1	2.95214	7.54389	15.4854	6.20066e-07	6.52192e-06	6.27995
ALDOC	4.14715	5.39162	15.452	6.29849e-07	6.60773e-06	6.26251
ERBB3	2.27014	1.17378	15.4411	6.3309e-07	6.62889e-06	6.25679
PFDN1	2.05619	4.60514	15.4197	6.39466e-07	6.68275e-06	6.24563
BCL2	2.8912	3.95606	15.413	6.41504e-07	6.69545e-06	6.24208
PCBP4	2.70426	3.29103	15.4087	6.42794e-07	6.7003e-06	6.23984
FAM126A	2.38199	2.71378	15.4044	6.44081e-07	6.70512e-06	6.23761
IARS	2.42524	4.09351	15.3995	6.4557e-07	6.71438e-06	6.23504
SLC4A7	2.20547	2.33766	15.3575	6.58481e-07	6.8071e-06	6.21297
REXO2	2.21401	3.36749	15.3412	6.63553e-07	6.83779e-06	6.20442
TM7SF2	2.23872	2.52948	15.3249	6.68677e-07	6.87127e-06	6.19585
SLC5A3	2.51581	2.77527	15.2973	6.7748e-07	6.93298e-06	6.18128
PRPS1	2.04031	3.98103	15.288	6.80475e-07	6.94763e-06	6.17636
IAH1	2.1044	4.54103	15.2322	6.98736e-07	7.08363e-06	6.14685
KRT7	3.69035	2.00296	15.2209	7.0249e-07	7.11283e-06	6.14088
CYP51A1	3.10026	2.58282	15.1982	7.10133e-07	7.17234e-06	6.12882
ZWILCH	2.47352	1.93112	15.1771	7.17308e-07	7.22238e-06	6.11761
SKA2	2.46125	2.16352	15.161	7.22831e-07	7.25974e-06	6.10906
HEG1	3.26501	3.23802	15.1376	7.30965e-07	7.31459e-06	6.09659
SRP72	2.14873	4.56889	15.1206	7.3693e-07	7.35167e-06	6.08753
LSM2	2.59783	4.38454	15.1118	7.40042e-07	7.36625e-06	6.08284
FAM69A	2.02277	1.83129	15.1022	7.43438e-07	7.38236e-06	6.07773
TK1	4.79922	3.31546	15.0983	7.4483e-07	7.38767e-06	6.07565
SYNJ2	2.48234	2.78314	15.0774	7.52332e-07	7.44141e-06	6.06447
IL12RB2	4.16854	3.22009	15.0727	7.54026e-07	7.44909e-06	6.06197
IMMT	2.1893	4.59244	15.0659	7.56503e-07	7.46903e-06	6.05831
RGS9	2.71584	2.6389	15.0397	7.66104e-07	7.55465e-06	6.04425
HIRIP3	2.42	3.04795	15.0318	7.69004e-07	7.56948e-06	6.04004
UBASH3A	2.32805	4.28967	15.0015	7.80312e-07	7.65299e-06	6.02377
PI4K2B	2.10023	2.6263	14.9979	7.81687e-07	7.6581e-06	6.0218
KDELC2	2.52845	2.22869	14.9923	7.83781e-07	7.6639e-06	6.01882
SH2D1A	2.74142	3.46507	14.989	7.85033e-07	7.67153e-06	6.01704
SNRPD1	2.56118	3.38037	14.9518	7.9928e-07	7.76356e-06	5.99699
NMT2	2.16223	2.70743	14.9507	7.99702e-07	7.76356e-06	5.9964
SAMD1	2.07131	3.31422	14.9433	8.02573e-07	7.77885e-06	5.99241
TNF	2.94165	4.97377	14.9388	8.04304e-07	7.78499e-06	5.99001
SDC4	2.84323	1.91687	14.9265	8.0912e-07	7.81764e-06	5.98335
TUBA1C	2.96644	6.86821	14.9183	8.12335e-07	7.83939e-06	5.97893
MLLT3	3.35398	2.54533	14.9148	8.13742e-07	7.84366e-06	5.977
OXCT1	2.54656	2.79885	14.8965	8.20963e-07	7.88522e-06	5.96715
OPTN	2.78605	4.49253	14.8883	8.24261e-07	7.9037e-06	5.96268
ZNF48	2.17983	2.59683	14.8865	8.24967e-07	7.9037e-06	5.96172
SATB1	2.16864	5.18178	14.8463	8.41282e-07	8.02577e-06	5.93989
BHLHE40	3.37639	6.56476	14.8425	8.42822e-07	8.03348e-06	5.93785
RNASEH2A	2.36724	3.11483	14.8138	8.54701e-07	8.11343e-06	5.92224
HEMK1	2.15831	3.27826	14.7877	8.65648e-07	8.18866e-06	5.90805
ARG2	3.30184	1.94923	14.7819	8.68107e-07	8.20238e-06	5.90489
TRAM1	2.03973	4.81486	14.7387	8.86674e-07	8.3198e-06	5.88129
SLC2A1	3.68163	4.40677	14.726	8.92236e-07	8.3527e-06	5.87431
FAM72D	2.18385	1.23281	14.6984	9.04391e-07	8.44219e-06	5.85922
CENPL	2.02846	1.53375	14.6138	9.42921e-07	8.71184e-06	5.81269
SLC39A14	2.01675	1.77311	14.5939	9.52254e-07	8.77812e-06	5.8017
PRDX2	3.23402	5.50042	14.541	9.77533e-07	8.94019e-06	5.77248
DCTPP1	2.29351	3.92503	14.5136	9.9094e-07	9.02543e-06	5.75728
CTNNAL1	2.51121	1.80319	14.4984	9.98467e-07	9.07043e-06	5.74884
CDK4	2.29368	4.08805	14.4869	1.00422e-06	9.11249e-06	5.74244
XPNPEP1	2.10383	4.55609	14.4771	1.00912e-06	9.13736e-06	5.73701
CCL5	3.94379	8.60299	14.4567	1.01943e-06	9.19359e-06	5.72566
SLA2	3.39042	4.85508	14.4526	1.02155e-06	9.20116e-06	5.72335
HYLS1	2.2015	2.08834	14.3865	1.0559e-06	9.40309e-06	5.68645
LRRC45	2.05531	2.95073	14.3626	1.06863e-06	9.48522e-06	5.67308
FAH	3.02913	3.68603	14.3346	1.0838e-06	9.57286e-06	5.65735
ANKRD39	2.24737	3.28868	14.3299	1.08636e-06	9.5868e-06	5.65472
ATP8B4	2.83688	2.86475	14.3295	1.08656e-06	9.5868e-06	5.65452
DOCK10	2.76785	4.63952	14.3177	1.09303e-06	9.63344e-06	5.64789
PTDSS1	2.28988	5.38406	14.2948	1.10576e-06	9.72986e-06	5.63497
MVK	2.38485	2.53125	14.2804	1.11383e-06	9.76918e-06	5.62685
PPA1	2.28505	4.12763	14.265	1.12251e-06	9.82933e-06	5.6182
SUMO3	2.05594	4.81236	14.2638	1.12321e-06	9.83024e-06	5.61749
PARP2	2.29107	2.59674	14.2391	1.13734e-06	9.92662e-06	5.60355
TCEAL8	2.00987	3.40506	14.2381	1.13789e-06	9.92662e-06	5.60301
CBR3	2.84107	2.19467	14.2143	1.15173e-06	1.00152e-05	5.58952
COMMD7	2.09507	4.5549	14.2006	1.15976e-06	1.00662e-05	5.58176
AGFG2	2.00484	2.53501	14.1922	1.1647e-06	1.00901e-05	5.57702
PTPRCAP	2.87323	7.24446	14.1879	1.16723e-06	1.01e-05	5.5746
LRRN3	4.80575	3.74584	14.1357	1.1987e-06	1.03073e-05	5.54491
LZTS1	3.03913	1.61962	14.0974	1.22236e-06	1.04395e-05	5.5231
GCHFR	3.04639	4.06471	14.0843	1.23054e-06	1.04764e-05	5.51565
LMAN1	2.97151	3.19836	14.0737	1.23727e-06	1.0526e-05	5.50956
ARHGAP18	2.15357	2.68574	14.0727	1.23792e-06	1.0526e-05	5.50898
RFTN1	2.15899	4.73149	14.0586	1.24686e-06	1.05821e-05	5.50095
ZNF146	2.12061	3.44625	14.05	1.25238e-06	1.06099e-05	5.49602
C14orf1	2.68507	4.01793	14.0489	1.25307e-06	1.06099e-05	5.49541
GPI	3.82818	6.78203	14.0367	1.26094e-06	1.06503e-05	5.48842
IFI27L1	3.05819	2.4904	14.031	1.26466e-06	1.06663e-05	5.48513
CREM	3.14504	3.19894	14.0296	1.26556e-06	1.06684e-05	5.48433
RFC1	2.01338	3.58507	14.0164	1.27418e-06	1.07243e-05	5.47676
SPRY1	3.78484	2.1199	13.9885	1.29258e-06	1.08399e-05	5.46076
PKM	2.3718	8.08826	13.9757	1.30111e-06	1.08769e-05	5.45341
PTMS	3.17089	4.4569	13.9749	1.30167e-06	1.08769e-05	5.45294
CISH	3.82746	5.85914	13.9459	1.32132e-06	1.09689e-05	5.43621
PLCXD2	2.09273	2.24862	13.9457	1.32142e-06	1.09689e-05	5.43613
CCDC109B	2.24061	4.61618	13.931	1.33151e-06	1.10243e-05	5.42763
STARD4	2.79231	2.47065	13.9146	1.34288e-06	1.11071e-05	5.41814
LDHB	2.72769	7.04649	13.8919	1.3587e-06	1.12095e-05	5.40506
ZC3HAV1L	2.16424	1.40289	13.8792	1.36768e-06	1.12549e-05	5.39771
MAL	4.0215	4.92859	13.8783	1.36836e-06	1.12549e-05	5.39716
CTPS1	2.36866	2.79851	13.8713	1.37331e-06	1.12716e-05	5.39313
MZT2A	2.65078	2.98477	13.8656	1.37738e-06	1.12834e-05	5.38983
GRAP2	2.82334	4.93368	13.8435	1.39331e-06	1.13638e-05	5.37699
SOCS2	2.47727	2.6379	13.8404	1.39558e-06	1.13711e-05	5.37517
SREBF2	2.07187	5.06486	13.835	1.39944e-06	1.13838e-05	5.37209
DDB2	2.98627	4.75474	13.8336	1.40046e-06	1.13864e-05	5.37127
GNPTAB	3.32714	4.62062	13.7674	1.44969e-06	1.16816e-05	5.3327
INPP4B	2.41502	2.92108	13.7558	1.45852e-06	1.17295e-05	5.32592
PDE9A	2.30204	1.94527	13.7294	1.47881e-06	1.18399e-05	5.3105
SIRPG	3.52239	5.14845	13.7254	1.48189e-06	1.18588e-05	5.30817
ITGB3BP	2.40573	2.39026	13.7071	1.49621e-06	1.19206e-05	5.29744
LAG3	4.78291	4.56657	13.6662	1.52867e-06	1.2108e-05	5.27347
INSIG1	2.58725	4.53956	13.6415	1.54872e-06	1.2237e-05	5.25893
THOP1	2.00663	3.33763	13.6187	1.56746e-06	1.2355e-05	5.2455
BYSL	2.28098	2.60784	13.5886	1.59258e-06	1.2482e-05	5.22774
THEM6	2.20363	2.32704	13.5884	1.59277e-06	1.2482e-05	5.2276
CRIM1	2.50853	2.1962	13.5533	1.62262e-06	1.26488e-05	5.20688
ICOS	2.84483	2.70174	13.5496	1.62581e-06	1.26676e-05	5.20468
RAD51C	2.45434	2.77262	13.5407	1.63353e-06	1.27095e-05	5.19939
EXOSC8	2.551	3.76982	13.5334	1.63991e-06	1.27469e-05	5.19504
PHTF2	2.12231	2.94402	13.5125	1.65822e-06	1.28481e-05	5.18264
XRCC6BP1	2.35861	2.37614	13.5088	1.66144e-06	1.28651e-05	5.18047
SLFN13	2.44555	3.26179	13.4764	1.69035e-06	1.30553e-05	5.16121
TBC1D31	2.26147	2.31044	13.4276	1.73501e-06	1.32955e-05	5.13208
RCC1	2.04124	3.45173	13.4089	1.7525e-06	1.33979e-05	5.12088
CBLB	2.30205	3.0577	13.4038	1.75725e-06	1.34027e-05	5.11786
ECI2	2.32539	3.73486	13.3831	1.77689e-06	1.35116e-05	5.10545
TCTEX1D2	2.07788	2.16735	13.3677	1.79167e-06	1.36078e-05	5.09619
HPRT1	2.62013	3.59659	13.3536	1.80526e-06	1.36609e-05	5.08775
MRPS15	2.16312	5.58436	13.3405	1.81805e-06	1.3693e-05	5.07987
GCAT	2.34779	1.29975	13.3204	1.83777e-06	1.38096e-05	5.06782
CD109	2.73579	1.47871	13.3122	1.84591e-06	1.3849e-05	5.06288
STX1A	2.36102	1.99821	13.2906	1.86761e-06	1.39565e-05	5.04983
PDE6G	3.75763	3.40996	13.2793	1.87906e-06	1.40098e-05	5.043
RAP2A	2.69424	3.2228	13.2385	1.921e-06	1.42702e-05	5.01834
SAMSN1	2.90081	5.17845	13.2293	1.93063e-06	1.43025e-05	5.01275
RHNO1	2.72737	3.3133	13.2191	1.94127e-06	1.43533e-05	5.00662
MIF	3.64661	6.11426	13.2147	1.94595e-06	1.43571e-05	5.00393
SMAD3	2.29359	4.30398	13.2035	1.95786e-06	1.44319e-05	4.99711
SERPINH1	2.47119	2.81957	13.1926	1.96948e-06	1.45044e-05	4.9905
RUVBL2	2.01567	4.4103	13.1873	1.97519e-06	1.45313e-05	4.98727
SEL1L3	2.57797	4.0685	13.1703	1.99347e-06	1.46153e-05	4.97698
CLDND1	3.08388	5.22671	13.154	2.0113e-06	1.47058e-05	4.96703
ATP10A	2.3683	3.39199	13.1511	2.01443e-06	1.47221e-05	4.9653
TSEN15	2.26954	2.94534	13.1445	2.02175e-06	1.47623e-05	4.96124
IGFBP4	3.07745	2.2511	13.1388	2.028e-06	1.48008e-05	4.95779
FAM64A	3.33705	1.68645	13.1364	2.03065e-06	1.48008e-05	4.95633
HOPX	4.31569	5.17493	13.1285	2.03947e-06	1.48517e-05	4.95149
TRAF5	2.36191	3.62464	13.1051	2.06577e-06	1.49895e-05	4.93718
KLC2	2.20299	2.72909	13.0924	2.0801e-06	1.50733e-05	4.92946
LONP1	2.05827	4.23083	13.0838	2.08997e-06	1.50978e-05	4.92417
ARL4C	2.92951	6.08626	13.0792	2.0952e-06	1.51181e-05	4.92137
IGSF9B	2.60596	2.03314	13.075	2.10002e-06	1.51354e-05	4.91881
NPM1	2.47559	6.10845	13.0744	2.10077e-06	1.51354e-05	4.91841
TRAT1	3.85354	4.36891	13.0697	2.10619e-06	1.51543e-05	4.91553
CD3G	3.12061	4.96661	13.0652	2.11144e-06	1.51786e-05	4.91275
TIPIN	2.21402	1.57705	13.0503	2.12869e-06	1.52851e-05	4.90366
FAM210A	2.0583	1.70444	13.0401	2.14068e-06	1.53471e-05	4.89738
HADH	2.58949	3.41052	13.0341	2.14779e-06	1.53788e-05	4.89368
STAT4	2.9178	5.11065	13.0328	2.14933e-06	1.53831e-05	4.89288
DSTN	2.04277	3.97988	12.9957	2.19366e-06	1.56384e-05	1900-01-04 20:52:53
ADH5	2.07282	3.98918	12.9791	2.21386e-06	1.57204e-05	4.85983
TRIM47	2.10878	1.61298	12.9637	2.23271e-06	1.58334e-05	4.85036
SEC31B	2.26623	4.44184	12.9583	2.23949e-06	1.58677e-05	4.84697
NUP37	2.07648	2.78734	12.7925	2.4558e-06	1.69931e-05	4.74394
POLD2	2.06002	3.87118	12.7618	2.49833e-06	1.72441e-05	4.72476
EID1	2.05925	5.00016	12.759	2.50226e-06	1.72558e-05	4.723
NCALD	2.50244	2.95828	12.7555	2.50718e-06	1.72778e-05	4.7208
CLEC2D	2.83259	4.60341	12.7318	2.5408e-06	1.74255e-05	4.70592
PPIL1	2.25473	2.54461	12.7262	2.54877e-06	1.74728e-05	4.70242
ACADM	2.0491	3.07427	12.7188	2.5595e-06	1.75316e-05	4.69773
ZNF395	2.23061	3.93519	12.6731	2.62626e-06	1.78984e-05	4.66895
NUP205	2.20395	3.44285	12.6652	2.63792e-06	1.79362e-05	4.664
SLC38A1	2.66881	4.44457	12.6042	2.73059e-06	1.84394e-05	4.62541
FAM216A	2.05192	2.46126	12.6001	2.73693e-06	1.84669e-05	4.62282
HMGA1	2.71306	5.75742	12.584	2.76199e-06	1.8582e-05	4.61263
FPGS	2.14233	3.94021	12.5793	2.76939e-06	1.86164e-05	4.60964
PRKACB	2.43934	3.70376	12.5521	2.81267e-06	1.87851e-05	4.59231
2024-09-11	2.39324	2.52169	12.5516	2.81337e-06	1.87851e-05	4.59203
PRKCQ	2.88855	4.30515	12.524	2.85807e-06	1.90238e-05	4.57442
MLH1	2.01125	3.79634	12.5047	2.88976e-06	1.91485e-05	4.56209
SMYD3	2.03347	2.23863	12.4634	2.95876e-06	1.94428e-05	4.53572
MYO1E	3.29384	2.90776	12.4604	2.96395e-06	1.94577e-05	4.53376
ASB2	4.11689	3.61712	12.4572	2.96934e-06	1.94774e-05	4.53173
CD40LG	3.5354	4.33934	12.421	3.03167e-06	1.97746e-05	4.50851
PXMP2	2.60562	2.15458	12.4093	3.0521e-06	1.98441e-05	4.501
ST6GALNAC6	2.20237	4.82024	12.4053	3.05917e-06	1.98505e-05	4.49841
DTYMK	2.40976	4.14695	12.3245	3.20522e-06	2.05602e-05	4.44629
NCAPD2	2.46956	5.16849	12.3086	3.23489e-06	2.0734e-05	4.43599
AK3	2.01537	2.54211	12.3073	3.23742e-06	2.0734e-05	4.43511
ID2	2.64546	7.39437	12.2872	3.27533e-06	2.08865e-05	4.4221
CCL3	5.06822	4.84113	12.2813	3.28665e-06	2.09067e-05	4.41824
RNF187	2.21354	4.89927	12.28	3.28911e-06	2.09067e-05	4.41741
P4HA1	2.29681	3.63828	12.2718	3.30487e-06	2.09842e-05	4.41206
SHFM1	2.67478	4.85218	12.261	3.32566e-06	2.10504e-05	4.40505
JAKMIP1	2.89073	2.66326	12.218	3.40987e-06	2.14665e-05	4.3771
ITPRIPL1	2.72804	3.14664	12.1805	3.48545e-06	2.18148e-05	4.35259
MPI	2.96382	4.71501	12.1434	3.5622e-06	2.2202e-05	4.32824
YEATS4	2.90398	3.01325	12.1372	3.57504e-06	2.22479e-05	4.32422
CD2	2.906	6.77716	12.0759	3.70645e-06	2.29181e-05	4.28386
GATA3	3.20856	3.81194	12.0493	3.7652e-06	2.31888e-05	4.26628
FAHD2B	2.56136	2.42297	12.0352	3.79678e-06	2.33331e-05	4.25694
SSRP1	2.12312	5.40992	12.0172	3.83733e-06	2.35158e-05	4.24507
RGCC	2.01395	3.94353	12.0068	3.8612e-06	2.3613e-05	4.23813
BOLA3	2.45654	2.96159	11.9676	3.95211e-06	2.39975e-05	4.21212
VGLL4	2.04119	3.20515	11.9625	3.96404e-06	2.40161e-05	4.20875
NAE1	2.3395	3.51879	11.9181	4.07044e-06	2.44783e-05	4.17913
PDE4A	2.75819	3.22098	11.8515	4.23596e-06	2.52589e-05	4.13457
RGS10	2.4043	6.25889	11.8407	4.26331e-06	2.5371e-05	4.12737
EPAS1	2.19158	2.32085	11.8404	4.2643e-06	2.5371e-05	4.12711
ITGB7	2.70014	6.7951	11.8297	4.29173e-06	2.54607e-05	4.11994
MRPL39	2.26253	2.98047	11.8288	4.29391e-06	2.54644e-05	4.11937
ACSL6	2.18737	1.87107	11.8129	4.33526e-06	2.56721e-05	4.10866
RPTOR	2.07017	3.41808	11.8085	4.34676e-06	2.57122e-05	4.10569
SLC38A5	2.94528	3.37578	11.8054	4.35497e-06	2.5742e-05	4.10359
STARD9	2.0312	1.83566	11.7936	4.38599e-06	2.58778e-05	4.09565
DHRS3	3.60215	4.19819	11.7898	4.39596e-06	2.59089e-05	4.09311
SQLE	3.30115	2.80892	11.7767	4.43097e-06	2.60869e-05	4.08424
TMEM256	2.12287	4.02839	11.7662	4.45899e-06	2.62139e-05	4.07719
GOLGA8A	3.12805	4.68392	11.7385	4.53446e-06	2.65043e-05	4.05842
QPRT	2.01472	1.6733	11.7325	4.55078e-06	2.65805e-05	4.05441
BCAS4	2.63958	3.28669	11.7249	4.57204e-06	2.6676e-05	4.0492
IL9R	5.0235	2.52711	11.7179	4.59143e-06	2.67699e-05	4.04446
NOB1	2.0524	4.69203	11.6792	4.70063e-06	2.72661e-05	4.01818
IKZF4	2.29414	2.3309	11.675	4.71251e-06	2.72661e-05	4.01536
MUC1	2.25178	1.65837	11.6525	4.77767e-06	2.75398e-05	4
GNGT2	2.22904	3.89072	11.638	4.82001e-06	2.76857e-05	3.99014
AKAP2	2.39573	2.08592	11.5866	4.97391e-06	2.83394e-05	3.95499
PPP3CC	2.18577	3.61551	11.5858	4.97633e-06	2.83433e-05	3.95445
ST6GALNAC4	2.79823	3.3072	11.5833	4.98388e-06	2.83763e-05	3.95275
PALM2-AKAP2	2.34264	2.01357	11.5455	5.10077e-06	2.88399e-05	3.92683
SLC25A36	2.05509	2.81264	11.5224	5.17386e-06	2.91215e-05	3.91092
CD5	2.80339	5.70945	11.5114	5.20902e-06	2.92811e-05	3.90334
OSBPL3	2.70723	3.32964	11.5103	5.21263e-06	2.92891e-05	3.90257
NDUFA12	2.45034	5.99421	11.4926	5.26967e-06	2.95789e-05	3.8904
LCK	2.74069	7.0688	11.4768	5.32136e-06	2.97766e-05	3.87948
NLRC3	2.09149	4.31516	11.4729	5.33433e-06	2.98388e-05	3.87676
IL17RB	3.56776	2.0934	11.4581	5.38339e-06	3.00513e-05	3.86652
CD3E	2.79493	7.803	11.4481	5.41684e-06	3.02069e-05	3.8596
CAPN12	2.10884	2.39411	11.4213	5.50747e-06	3.05579e-05	3.84104
PDGFRB	3.89139	3.33482	11.4152	5.52818e-06	3.06595e-05	3.83684
LDLR	3.11761	3.8547	11.409	5.54968e-06	3.07368e-05	3.8325
SLC25A23	2.49902	2.97289	11.3763	5.66383e-06	3.12504e-05	3.80973
SNRPG	2.0495	4.56217	11.3391	5.79655e-06	3.17046e-05	3.78383
F2R	2.26138	3.26183	11.327	5.84077e-06	3.19142e-05	3.77533
CSF2	5.14415	2.57208	11.3252	5.84733e-06	3.19393e-05	3.77408
GPR15	5.54182	4.67901	11.3197	5.86749e-06	3.20387e-05	3.77023
GZMK	3.20661	5.93272	11.315	5.88477e-06	3.21223e-05	3.76694
LAT	2.29346	6.0343	11.3002	5.93932e-06	3.23008e-05	3.75662
SUPV3L1	2.33056	2.91565	11.2937	5.96344e-06	3.24053e-05	1900-01-03 18:03:00
AP3M2	2.47673	2.75539	11.2833	6.00251e-06	3.25464e-05	3.74479
PRPS2	2.07278	3.4734	11.2827	6.00475e-06	3.25477e-05	3.74437
STT3B	2.02827	4.9218	11.2447	6.14993e-06	3.30701e-05	3.71765
LOC101928672	2.33089	1.79117	11.2187	6.25172e-06	3.35288e-05	3.69929
FAM131C	3.54655	1.78958	11.2115	6.28015e-06	3.35926e-05	3.69422
SYTL2	3.2304	3.02487	11.1359	6.58782e-06	3.49281e-05	3.64073
PHGDH	3.04228	2.15888	11.1274	6.62347e-06	3.50714e-05	3.63469
NABP2	2.34081	3.65254	11.0996	6.74159e-06	3.54888e-05	3.61492
NUCB2	2.11286	2.95084	11.0919	6.77487e-06	3.55604e-05	3.60941
PPIA	2.21243	5.98867	11.0397	7.00426e-06	3.65638e-05	3.57217
CD7	2.87112	6.11487	11.0266	7.06348e-06	3.67728e-05	3.56276
ITK	2.46354	5.50723	11.0214	7.08713e-06	3.68309e-05	3.55902
TIMM9	2.08346	3.52247	10.9982	7.19313e-06	3.72034e-05	3.54242
SH2D2A	2.90126	5.03702	10.9833	7.26251e-06	3.74788e-05	3.53168
CAMK4	2.33066	2.70509	10.969	7.3296e-06	3.77054e-05	3.5214
APOBEC3D	2.13895	3.56877	10.8916	7.70516e-06	3.91543e-05	3.46551
GYPC	2.4216	4.58883	10.8864	7.73083e-06	3.92724e-05	3.46179
LPAR6	2.66327	4.36	10.8738	7.79441e-06	3.95584e-05	3.45263
SAMD3	2.65021	4.71345	10.8565	7.88239e-06	3.99301e-05	3.44008
GSS	2.20668	4.32573	10.8532	7.89926e-06	3.99906e-05	3.43768
TMEM200A	2.685	1.50186	10.8497	7.91714e-06	4.00437e-05	3.43515
NCR3	4.83759	5.47068	10.8435	7.94934e-06	4.01876e-05	3.43062
NSMF	2.42506	3.87885	10.8279	8.03032e-06	4.05028e-05	3.41928
FGFR1	3.06911	2.47392	10.8263	8.03871e-06	4.0528e-05	3.41811
NFE2L3	2.37616	2.16636	10.8157	8.09437e-06	4.07122e-05	3.41039
SLC1A5	2.01714	4.5284	10.8067	8.14213e-06	4.09018e-05	3.40381
TMEM126A	2.08148	3.75109	10.8044	8.15413e-06	4.09368e-05	3.40217
ADC	2.49361	1.85464	10.7889	8.23746e-06	4.12914e-05	3.3908
SMTN	2.00979	1.73874	10.7868	8.24872e-06	4.13344e-05	3.38927
BNIP3	3.08482	3.32706	10.7858	8.25365e-06	4.13344e-05	3.3886
IER3IP1	2.0753	3.19421	10.77	8.33952e-06	4.16617e-05	3.37702
HOMER2	2.58444	2.14553	10.7676	8.35294e-06	4.1716e-05	3.37523
SAPCD2	2.23029	1.68381	10.7223	8.60454e-06	4.26711e-05	3.34203
HINT1	2.28085	5.65032	10.7153	8.64431e-06	4.28161e-05	3.33688
RHOH	2.57615	5.23703	10.6838	8.82533e-06	4.35271e-05	3.3137
CUTA	2.04745	4.8589	10.6205	9.20199e-06	4.48872e-05	3.26695
PRKCH	2.53487	5.68908	10.5808	9.44762e-06	4.58317e-05	3.23749
LTA	3.25959	3.43652	10.5485	9.65295e-06	4.66468e-05	3.21344
FGF11	2.30235	2.16273	10.5334	9.75037e-06	4.69224e-05	3.20221
LIG1	2.1669	3.64349	10.5205	9.83513e-06	4.72185e-05	3.19253
MANF	2.14063	4.89567	10.5171	9.8573e-06	4.7283e-05	3.19001
MIS18A	2.11423	1.96482	10.4621	1.02274e-05	4.86307e-05	3.14879
SLC43A1	2.41838	2.83836	10.4551	1.02756e-05	4.88142e-05	3.14354
SERPINE2	2.1752	1.59387	10.4294	1.0454e-05	4.93736e-05	3.12428
PLCG1	2.49105	5.63948	10.3921	1.07206e-05	5.0282e-05	3.09612
OSTC	2.11753	4.03981	10.388	1.07502e-05	5.03193e-05	3.09303
GEMIN2	2.21185	2.12784	10.3783	1.08207e-05	5.05908e-05	3.08573
CD8B	4.27864	5.97102	10.3396	1.1108e-05	5.15489e-05	3.05641
IFNG	3.96508	2.44171	10.3271	1.12029e-05	5.1915e-05	3.0469
DNMT1	2.01924	4.86152	10.3255	1.12148e-05	5.19407e-05	3.04571
PCED1B	2.20755	4.48379	10.3193	1.12625e-05	5.21023e-05	3.04097
CD38	4.12001	4.17649	10.2615	1.17151e-05	5.36005e-05	2.9969
MTHFD2	2.6692	4.17442	10.2612	1.17175e-05	5.36005e-05	2.99667
SFMBT2	2.84757	3.4713	10.2609	1.17199e-05	5.36005e-05	2.99644
HAVCR1	2.37659	1.50701	10.2539	1.17759e-05	5.37736e-05	2.99111
DDIT4	2.43028	5.0448	10.2503	1.18044e-05	5.38659e-05	2.98841
NT5DC2	2.64232	3.02811	10.2108	1.21287e-05	5.50292e-05	2.9581
PNP	2.11975	4.8098	10.1892	1.23091e-05	5.56305e-05	2.94158
MAP4K1	2.1703	5.38832	10.1845	1.23495e-05	5.57851e-05	2.93792
AFAP1L2	2.7782	1.86831	10.1844	1.23502e-05	5.57851e-05	2.93786
TRAF1	2.36938	4.71697	10.1753	1.24279e-05	5.60585e-05	2.93084
ATP6V0E2	2.18624	3.55793	10.158	1.25768e-05	5.66355e-05	2.91753
ZBTB25	2.28172	2.80963	10.1243	1.28727e-05	5.76647e-05	2.89152
EVL	2.54453	7.8972	10.1199	1.29117e-05	5.77877e-05	2.88813
PGAM4	2.06849	3.7424	10.105	1.30457e-05	5.8228e-05	2.87658
XCL1	4.91483	3.73886	10.0565	1.34919e-05	5.97961e-05	2.83897
SLFN5	2.28766	4.74386	10.0513	1.35407e-05	5.99471e-05	2.83494
INF2	2.17698	3.55215	10.0281	1.37608e-05	6.06737e-05	2.8169
SUSD3	2.05439	5.04335	10.0204	1.38353e-05	6.09526e-05	2.81087
EGLN3	3.93303	2.23258	9.97778	1.42532e-05	6.2489e-05	2.77759
MZB1	2.70294	4.27787	9.97515	1.42795e-05	6.25703e-05	2.77553
SNX9	2.18308	2.81136	9.9526	1.45068e-05	6.34128e-05	2.75786
ITM2A	2.75921	4.77113	9.92572	1.47834e-05	6.44138e-05	2.73675
MOSPD3	2.20038	4.12422	9.92127	1.48296e-05	6.4529e-05	2.73325
CHST12	2.1609	3.38827	9.88262	1.5239e-05	6.59573e-05	2.7028
PLEKHF1	2.42721	3.65608	9.88174	1.52484e-05	6.59768e-05	2.70211
VEGFB	2.67877	3.86909	9.87499	1.53213e-05	6.61944e-05	2.69678
FBXO2	2.26004	1.68371	9.83818	1.57255e-05	6.76286e-05	2.66766
THOC3	2.46815	3.03944	9.82788	1.58408e-05	6.7929e-05	2.65949
CD52	2.14104	8.80908	9.82097	1.59186e-05	6.81545e-05	2.65401
GADD45G	2.34364	1.94979	9.77938	1.63964e-05	6.96869e-05	2.62094
ASIC1	2.88151	1.56896	9.77006	1.65056e-05	7.00409e-05	2.61352
RPL18A	2.05117	7.06587	9.74664	1.67838e-05	7.08336e-05	2.59483
CCDC167	2.29261	3.12051	9.63659	1.81635e-05	7.54809e-05	2.50649
TPD52	2.24207	2.23602	9.6177	1.8413e-05	7.62449e-05	2.49124
NME1	2.24116	2.98101	9.56108	1.9184e-05	7.87755e-05	2.44538
SNRPF	2.03797	3.13363	9.44253	2.09189e-05	8.45335e-05	2.34858
SPOCK2	2.20597	6.23925	9.41444	2.13555e-05	8.59558e-05	2.32549
NMUR1	2.61017	2.93662	9.37059	2.20576e-05	8.81419e-05	2.28932
ZNF22	2.05227	3.69889	9.37036	2.20612e-05	8.81419e-05	2.28914
TMEM14A	2.19198	1.9637	9.31041	2.30637e-05	9.14951e-05	2.23946
PVRIG	2.45666	3.28453	9.3088	2.30912e-05	9.15598e-05	2.23813
ETS1	2.24483	6.77947	9.29823	2.32735e-05	9.21029e-05	2.22934
HINT2	2.03004	3.19083	9.2661	2.38373e-05	9.40138e-05	2.20258
NOL3	2.27105	1.94995	9.25483	2.40388e-05	9.46253e-05	2.19317
CARD11	2.30095	5.50196	9.24841	2.41545e-05	9.49883e-05	2.1878
GALM	2.55873	3.83092	9.22723	2.45403e-05	9.60827e-05	2.17009
FLT3LG	2.44844	5.60806	9.22697	2.45451e-05	9.60827e-05	2.16987
MNF1	2.10821	3.11957	9.1689	2.56392e-05	9.96938e-05	2.12112
FOXP3	3.08401	2.80794	9.10818	2.68422e-05	0.000103346	2.06987
HPGD	3.35075	2.39796	9.04844	2.80881e-05	0.00010699	2.01917
TARP	2.26221	3.47852	9.01633	2.87846e-05	0.000109285	1.99179
SNTA1	2.0021	2.01829	8.95376	3.0198e-05	0.000113827	1.93822
B3GALT2	2.16734	1.25485	8.91792	3.10428e-05	0.000116498	1.90739
SLAMF7	2.68025	5.66679	8.91643	3.10784e-05	0.000116596	1.90611
SLFN12L	2.08639	3.37377	8.85527	3.25839e-05	0.000120777	1.85324
CD3D	3.23056	6.66242	8.78832	3.43263e-05	0.000125801	1.79503
GOLGA8B	3.06153	4.68536	8.72596	3.60441e-05	0.000130928	1.74048
CCL4	3.35981	5.89223	8.65846	3.8013e-05	0.000136815	1.68106
MRPL51	2.02095	5.0643	8.53385	4.19732e-05	0.000148634	1.57036
SNRNP25	2.02645	3.61817	8.5053	4.29445e-05	0.000151414	1.54481
2024-09-01	2.16318	5.74547	8.44231	4.51779e-05	0.000157783	1.48818
KLRC4-KLRK1	2.41904	5.33669	8.39701	4.68646e-05	0.00016228	1.44725
PRKCA	2.56912	3.13773	8.39172	4.70661e-05	0.000162839	1.44245
CYP1A1	2.08807	1.06646	8.35472	4.85036e-05	0.000167022	1.40886
PPAP2A	3.32766	2.10589	8.31419	5.01343e-05	0.000171592	1.37194
KLRK1	2.45134	5.66046	8.30917	5.03408e-05	0.000172154	1.36735
SHMT1	2.53883	3.08586	8.28773	5.12326e-05	0.000174579	1.34774
CD6	2.32629	6.29497	8.2625	5.23047e-05	0.000177764	1.32462
OLFM2	2.2182	2.76374	8.26092	5.23725e-05	0.000177905	1.32317
SDK2	2.46232	1.51211	8.25411	5.26667e-05	0.000178735	1.31692
DHCR24	3.78324	3.90186	8.19203	5.54351e-05	0.000186246	1.25972
APBB1	2.02662	4.1348	8.15525	5.71516e-05	0.000191262	1.22568
ACAT1	2.21405	3.12162	8.10587	5.95514e-05	0.000197827	1.17977
CD27	2.49119	5.38577	8.10335	5.96767e-05	0.000198122	1.17742
RPLP0	2.05089	9.02253	8.09193	6.0249e-05	0.000199696	1.16677
IL2RB	2.91504	6.75063	8.05041	6.23821e-05	0.000205343	1.12794
DUSP5	3.52048	4.11307	8.0203	6.39818e-05	0.000209464	1.09968
MRPL17	2.0055	2.85219	8.01477	6.42804e-05	0.000210272	1.09448
DNPH1	2.31362	3.00423	7.98154	6.61093e-05	0.000215216	1.06318
CCR2	2.0736	5.8468	7.82575	7.54967e-05	0.000240198	0.915031
TRIM69	2.38694	2.11043	7.81702	7.60658e-05	0.000241819	0.906655
TMEM163	2.36971	1.29476	7.8085	7.66254e-05	0.000243218	0.898478
CHPF	2.01934	1.80275	7.80447	7.68917e-05	0.000243968	0.894609
MT1E	2.56531	2.27702	7.75771	8.00586e-05	0.000252049	0.849589
DDX11	2.35177	2.74807	7.72169	8.25977e-05	0.000258442	0.814766
CCDC107	2.07439	3.99414	7.71848	8.28283e-05	0.000259113	0.811656
CCDC74B	2.39611	1.25667	7.69512	8.45292e-05	0.000263623	0.788987
FASLG	2.15899	3.15816	7.66852	8.65127e-05	0.000268829	0.763121
SIGLEC12	2.84642	2.36879	7.632	8.93219e-05	0.000275924	0.727488
GPX7	2.08498	3.48581	7.57624	9.38099e-05	0.000287765	0.672828
LOC101929587	2.15584	2.14531	7.57464	9.39425e-05	0.000288063	0.671254
GPR55	2.35401	1.90093	7.56802	9.44926e-05	0.000289347	0.664745
CCR8	2.44293	1.63218	7.45788	0.000104199	0.0003136	0.555749
GZMB	3.08786	7.46287	7.31011	0.000119019	0.000350801	0.407566
RCAN3	2.00602	4.07589	7.21576	0.00012971	0.000375772	0.311755
CDKN1A	2.39521	4.42765	7.20953	0.000130453	0.000377522	0.305391
ZBED2	2.25505	1.15344	7.12879	0.000140523	0.000402794	0.222583
CD248	3.33151	2.31313	7.12082	0.000141563	0.000405347	0.214372
APOO	2.10269	2.06365	7.11323	0.000142562	0.000407417	0.206545
EGR2	2.1946	1.56774	7.08944	0.000145743	0.000415559	0.181974
CSF1	2.19591	4.53951	7.08472	0.000146385	0.000416875	0.177088
EMP1	2.43745	1.77013	7.05768	0.000150115	0.000425413	0.149075
ADA	2.76409	4.6971	7.03965	0.000152662	0.000431052	0.130348
ITM2C	2.88899	5.08514	6.99815	0.000158709	0.000445482	0.087105
GPR114	2.14391	4.12409	6.99782	0.000158758	0.000445482	0.0867634
SLX1B	2.30211	3.02113	6.95486	0.000165304	0.00046086	0.0417967
TESPA1	2.03089	4.47374	6.7779	0.000195634	0.000532687	-0.145599
KLRC1	2.96772	3.14829	6.62606	0.000226662	0.000603135	-0.309258
NKG7	2.43517	8.94434	6.50981	0.000254136	0.000665996	-0.436371
GRAMD1B	2.04693	3.09222	6.50659	0.000254949	0.000667373	-0.439918
LAYN	2.95546	1.57226	6.35145	0.000297726	0.000764097	-0.612147
JAM3	2.08603	1.87856	6.23981	0.00033345	0.000842352	-0.737888
TLDC1	2.41764	2.27396	6.21751	0.000341144	0.00085912	-0.763193
NPTX1	3.38857	1.72718	6.0866	0.00039049	0.000962814	-0.912987

## Sheet: Table S3
Table S3. Clustering results based on CIK-EIGs
ID	Cluster
TCGA-B0-5088	clust2
TCGA-DV-A4W0	clust1
TCGA-BP-4162	clust1
TCGA-BP-5174	clust2
TCGA-BP-4759	clust2
TCGA-BP-4352	clust2
TCGA-B0-4824	clust2
TCGA-B0-5097	clust2
TCGA-B0-5077	clust1
TCGA-B0-4843	clust2
TCGA-B2-4102	clust1
TCGA-CW-6087	clust2
TCGA-B0-4699	clust2
TCGA-CJ-5686	clust1
TCGA-B0-5099	clust1
TCGA-CJ-6032	clust1
TCGA-B8-5551	clust2
TCGA-AK-3445	clust2
TCGA-BP-4970	clust1
TCGA-A3-3335	clust1
TCGA-B2-3923	clust1
TCGA-AK-3461	clust1
TCGA-CW-5584	clust1
TCGA-B8-A54J	clust2
TCGA-BP-4177	clust1
TCGA-CJ-4897	clust1
TCGA-BP-4775	clust1
TCGA-BP-4985	clust2
TCGA-A3-3349	clust1
TCGA-B0-4848	clust2
TCGA-CZ-5458	clust1
TCGA-A3-3311	clust1
TCGA-BP-4960	clust2
TCGA-GK-A6C7	clust1
TCGA-DV-5575	clust1
TCGA-B0-5120	clust1
TCGA-DV-5573	clust2
TCGA-A3-3362	clust1
TCGA-B0-5699	clust1
TCGA-B0-5713	clust1
TCGA-BP-4977	clust2
TCGA-A3-3365	clust1
TCGA-BP-4973	clust1
TCGA-CZ-5989	clust1
TCGA-DV-5568	clust2
TCGA-AK-3434	clust2
TCGA-B8-4148	clust2
TCGA-B0-4845	clust2
TCGA-B0-4827	clust2
TCGA-B0-4697	clust2
TCGA-B4-5377	clust1
TCGA-CJ-4894	clust2
TCGA-CJ-4891	clust2
TCGA-BP-4961	clust1
TCGA-CJ-5677	clust2
TCGA-B0-5698	clust2
TCGA-AK-3425	clust2
TCGA-B4-5835	clust2
TCGA-BP-4158	clust1
TCGA-BP-5185	clust2
TCGA-6D-AA2E	clust1
TCGA-CZ-4861	clust2
TCGA-B8-5163	clust2
TCGA-CJ-4868	clust2
TCGA-BP-4976	clust1
TCGA-CZ-4857	clust2
TCGA-B0-4703	clust2
TCGA-AK-3444	clust1
TCGA-CJ-4881	clust2
TCGA-BP-4974	clust1
TCGA-AK-3443	clust1
TCGA-CJ-4918	clust2
TCGA-B0-4706	clust2
TCGA-AK-3447	clust2
TCGA-G6-A8L6	clust2
TCGA-BP-4354	clust2
TCGA-CJ-6028	clust2
TCGA-BP-4975	clust1
TCGA-AK-3454	clust2
TCGA-BP-4337	clust2
TCGA-B0-5693	clust1
TCGA-CJ-5681	clust1
TCGA-BP-4964	clust1
TCGA-CJ-4871	clust1
TCGA-BP-4989	clust2
TCGA-BP-4972	clust1
TCGA-BP-4769	clust1
TCGA-3Z-A93Z	clust1
TCGA-T7-A92I	clust1
TCGA-B0-4693	clust1
TCGA-A3-3373	clust1
TCGA-CW-5581	clust1
TCGA-A3-3382	clust1
TCGA-BP-4971	clust2
TCGA-AS-3777	clust2
TCGA-AK-3455	clust2
TCGA-CZ-4854	clust2
TCGA-BP-5186	clust1
TCGA-A3-3323	clust1
TCGA-BP-5007	clust1
TCGA-BP-4334	clust2
TCGA-BP-4799	clust2
TCGA-BP-5184	clust1
TCGA-BP-4167	clust2
TCGA-BP-4163	clust1
TCGA-B0-5812	clust1
TCGA-B8-A54H	clust1
TCGA-BP-4332	clust1
TCGA-CJ-4900	clust2
TCGA-BP-4807	clust1
TCGA-BP-4340	clust1
TCGA-AK-3431	clust1
TCGA-A3-3322	clust1
TCGA-BP-4803	clust1
TCGA-CJ-4904	clust1
TCGA-BP-4965	clust1
TCGA-B2-5636	clust1
TCGA-CJ-4907	clust1
TCGA-BP-4331	clust1
TCGA-BP-4969	clust1
TCGA-B0-5706	clust2
TCGA-DV-A4VX	clust2
TCGA-B0-4838	clust2
TCGA-CZ-5457	clust1
TCGA-AK-3440	clust1
TCGA-B0-4945	clust1
TCGA-CW-5591	clust1
TCGA-BP-5200	clust1
TCGA-BP-5187	clust1
TCGA-CZ-5454	clust1
TCGA-BP-4169	clust2
TCGA-G6-A5PC	clust2
TCGA-B0-4712	clust2
TCGA-CW-6093	clust1
TCGA-B0-5110	clust1
TCGA-CZ-5987	clust2
TCGA-B0-5080	clust2
TCGA-DV-5565	clust1
TCGA-B0-5399	clust2
TCGA-B0-4816	clust2
TCGA-BP-4159	clust2
TCGA-CJ-6027	clust2
TCGA-AK-3451	clust2
TCGA-CJ-4916	clust2
TCGA-BP-4173	clust2
TCGA-B0-5695	clust1
TCGA-DV-5569	clust1
TCGA-B2-A4SR	clust1
TCGA-A3-3376	clust1
TCGA-CZ-5456	clust2
TCGA-AK-3453	clust2
TCGA-AK-3433	clust1
TCGA-A3-3383	clust2
TCGA-CJ-4890	clust2
TCGA-B0-5119	clust1
TCGA-DV-A4VZ	clust1
TCGA-CJ-5682	clust2
TCGA-BP-5190	clust2
TCGA-BP-4790	clust1
TCGA-A3-3385	clust1
TCGA-CZ-5985	clust2
TCGA-BP-4760	clust1
TCGA-B0-4707	clust2
TCGA-A3-3357	clust1
TCGA-CW-6090	clust1
TCGA-B0-5700	clust1
TCGA-CJ-6033	clust2
TCGA-B0-4844	clust2
TCGA-A3-3324	clust1
TCGA-CJ-4884	clust2
TCGA-BP-4959	clust1
TCGA-BP-4787	clust2
TCGA-A3-3320	clust1
TCGA-BP-4344	clust1
TCGA-B0-5712	clust1
TCGA-B2-4098	clust2
TCGA-B0-4819	clust2
TCGA-A3-A6NL	clust1
TCGA-AK-3456	clust1
TCGA-CJ-4885	clust1
TCGA-BP-5181	clust1
TCGA-CJ-4873	clust2
TCGA-B8-A54F	clust1
TCGA-BP-5201	clust2
TCGA-B4-5378	clust1
TCGA-BP-5009	clust2
TCGA-CZ-5466	clust2
TCGA-B0-4811	clust2
TCGA-B0-5703	clust2
TCGA-CZ-5453	clust1
TCGA-BP-4346	clust2
TCGA-B0-4836	clust2
TCGA-CW-5589	clust1
TCGA-B8-5550	clust2
TCGA-B2-5635	clust1
TCGA-B8-A54E	clust1
TCGA-B4-5836	clust1
TCGA-B0-4698	clust2
TCGA-BP-4998	clust2
TCGA-AK-3460	clust1
TCGA-BP-5194	clust1
TCGA-CJ-5680	clust1
TCGA-BP-5192	clust1
TCGA-CZ-5465	clust1
TCGA-B0-4818	clust1
TCGA-B0-4690	clust2
TCGA-CW-6097	clust2
TCGA-B0-5095	clust2
TCGA-CJ-4640	clust2
TCGA-CZ-5469	clust2
TCGA-MM-A564	clust2
TCGA-BP-4983	clust2
TCGA-B0-5085	clust2
TCGA-B0-5705	clust1
TCGA-B0-5400	clust2
TCGA-BP-4784	clust1
TCGA-BP-5183	clust2
TCGA-A3-3363	clust1
TCGA-B8-4621	clust1
TCGA-EU-5906	clust1
TCGA-CJ-4903	clust1
TCGA-CZ-4860	clust2
TCGA-A3-3367	clust1
TCGA-B0-4701	clust2
TCGA-CJ-6030	clust2
TCGA-G6-A8L8	clust1
TCGA-CZ-5459	clust2
TCGA-B0-5107	clust2
TCGA-CZ-5464	clust2
TCGA-BP-4329	clust1
TCGA-BP-4993	clust1
TCGA-BP-4765	clust1
TCGA-BP-5178	clust2
TCGA-BP-4777	clust2
TCGA-CW-5583	clust1
TCGA-B4-5838	clust1
TCGA-B0-5121	clust2
TCGA-CJ-4920	clust2
TCGA-B2-5639	clust2
TCGA-CW-5587	clust1
TCGA-CJ-5683	clust1
TCGA-CZ-5455	clust1
TCGA-B0-5702	clust2
TCGA-B0-5083	clust2
TCGA-B0-4718	clust2
TCGA-B0-4852	clust1
TCGA-B4-5832	clust1
TCGA-BP-4326	clust1
TCGA-B8-5164	clust2
TCGA-CJ-4637	clust2
TCGA-B0-4841	clust2
TCGA-CJ-4870	clust1
TCGA-BP-5168	clust1
TCGA-B8-4619	clust1
TCGA-B0-5690	clust1
TCGA-A3-3378	clust2
TCGA-BP-4343	clust2
TCGA-B0-4688	clust2
TCGA-A3-3307	clust1
TCGA-B8-5546	clust1
TCGA-BP-4766	clust1
TCGA-CW-5588	clust1
TCGA-CJ-4878	clust1
TCGA-B2-5633	clust1
TCGA-B8-A54I	clust2
TCGA-CZ-4864	clust2
TCGA-CJ-4874	clust1
TCGA-BP-4781	clust1
TCGA-CJ-4875	clust2
TCGA-CJ-4872	clust2
TCGA-CJ-5678	clust2
TCGA-B8-5553	clust1
TCGA-BP-4994	clust1
TCGA-BP-4174	clust2
TCGA-CJ-4905	clust1
TCGA-CJ-4892	clust2
TCGA-BP-4170	clust1
TCGA-BP-4160	clust1
TCGA-B0-4847	clust2
TCGA-CJ-4634	clust1
TCGA-AS-3778	clust1
TCGA-CZ-4853	clust1
TCGA-CZ-5468	clust2
TCGA-CZ-5986	clust1
TCGA-B0-5711	clust1
TCGA-CZ-4863	clust2
TCGA-CW-5580	clust1
TCGA-B0-4813	clust2
TCGA-BP-4991	clust1
TCGA-BP-4345	clust2
TCGA-A3-3346	clust2
TCGA-B8-5165	clust1
TCGA-A3-3358	clust2
TCGA-B0-5094	clust2
TCGA-BP-4341	clust1
TCGA-B8-4154	clust1
TCGA-A3-3328	clust1
TCGA-B0-4713	clust2
TCGA-BP-4768	clust1
TCGA-B0-4821	clust2
TCGA-CZ-5463	clust1
TCGA-A3-3380	clust1
TCGA-A3-3317	clust2
TCGA-BP-5177	clust1
TCGA-B0-5701	clust2
TCGA-BP-5198	clust2
TCGA-CJ-4644	clust1
TCGA-CJ-4899	clust1
TCGA-BP-4995	clust1
TCGA-B8-A54D	clust2
TCGA-DV-5576	clust1
TCGA-BP-5176	clust1
TCGA-B0-4691	clust2
TCGA-CJ-5671	clust2
TCGA-A3-A6NJ	clust1
TCGA-AK-3427	clust1
TCGA-BP-4789	clust1
TCGA-A3-3325	clust1
TCGA-B8-5549	clust1
TCGA-B0-4714	clust2
TCGA-CZ-5470	clust2
TCGA-BP-4782	clust1
TCGA-BP-4999	clust1
TCGA-BP-4327	clust1
TCGA-B0-5692	clust2
TCGA-BP-4988	clust2
TCGA-CZ-5451	clust1
TCGA-B0-5100	clust2
TCGA-B0-5102	clust1
TCGA-B0-4849	clust1
TCGA-AK-3428	clust1
TCGA-A3-3387	clust2
TCGA-BP-4756	clust1
TCGA-CJ-5684	clust1
TCGA-BP-5010	clust2
TCGA-A3-3370	clust1
TCGA-A3-3306	clust1
TCGA-CW-5590	clust2
TCGA-CJ-4902	clust2
TCGA-B8-5545	clust1
TCGA-B8-A54K	clust1
TCGA-A3-A8OW	clust1
TCGA-CZ-5982	clust1
TCGA-B0-4822	clust2
TCGA-BP-4774	clust1
TCGA-A3-3331	clust1
TCGA-BP-4992	clust2
TCGA-BP-4798	clust2
TCGA-B2-5641	clust2
TCGA-BP-4801	clust1
TCGA-CZ-5460	clust2
TCGA-CJ-4912	clust2
TCGA-BP-4351	clust2
TCGA-BP-4347	clust1
TCGA-MM-A84U	clust2
TCGA-B4-5843	clust1
TCGA-B4-5844	clust1
TCGA-B8-5159	clust1
TCGA-DV-5567	clust1
TCGA-B0-4834	clust1
TCGA-B0-5117	clust2
TCGA-BP-4987	clust1
TCGA-B4-5834	clust1
TCGA-CZ-4862	clust2
TCGA-MW-A4EC	clust1
TCGA-B8-4622	clust1
TCGA-BP-4776	clust2
TCGA-AK-3436	clust2
TCGA-A3-A8CQ	clust1
TCGA-AK-3429	clust2
TCGA-BP-4962	clust2
TCGA-B8-4151	clust1
TCGA-BP-5008	clust1
TCGA-BP-5006	clust1
TCGA-CZ-5467	clust1
TCGA-B0-5116	clust1
TCGA-BP-5202	clust1
TCGA-B0-5109	clust2
TCGA-B0-4817	clust2
TCGA-CJ-4635	clust2
TCGA-CJ-4895	clust2
TCGA-BP-4325	clust2
TCGA-BP-4804	clust2
TCGA-BP-5191	clust2
TCGA-BP-4164	clust1
TCGA-B0-5710	clust1
TCGA-CW-5585	clust1
TCGA-B8-A8YJ	clust2
TCGA-A3-A6NN	clust1
TCGA-CJ-4638	clust2
TCGA-CJ-4869	clust2
TCGA-AK-3450	clust1
TCGA-B0-5709	clust2
TCGA-CJ-4908	clust1
TCGA-BP-4342	clust2
TCGA-CJ-4886	clust1
TCGA-BP-4963	clust2
TCGA-B0-5707	clust1
TCGA-AK-3465	clust1
TCGA-A3-3374	clust2
TCGA-BP-4770	clust2
TCGA-BP-5173	clust2
TCGA-CJ-4887	clust2
TCGA-AK-3426	clust2
TCGA-BP-5180	clust2
TCGA-A3-3313	clust1
TCGA-B0-5694	clust1
TCGA-A3-3372	clust1
TCGA-B0-4694	clust2
TCGA-B0-4696	clust2
TCGA-A3-3316	clust1
TCGA-BP-4986	clust1
TCGA-B0-4823	clust1
TCGA-CJ-4641	clust2
TCGA-BP-4981	clust2
TCGA-CJ-5675	clust2
TCGA-B0-5108	clust2
TCGA-B0-5096	clust2
TCGA-B2-4101	clust1
TCGA-BP-4967	clust1
TCGA-B2-4099	clust2
TCGA-B0-4842	clust2
TCGA-BP-5199	clust2
TCGA-B0-5696	clust1
TCGA-G6-A8L7	clust2
TCGA-BP-4968	clust2
TCGA-B0-4828	clust2
TCGA-A3-3329	clust1
TCGA-BP-5195	clust1
TCGA-A3-3319	clust2
TCGA-A3-3352	clust1
TCGA-A3-3343	clust1
TCGA-B0-5092	clust2
TCGA-BP-5189	clust1
TCGA-B8-5162	clust2
TCGA-CJ-4893	clust1
TCGA-CJ-4923	clust2
TCGA-BP-5001	clust2
TCGA-BP-5175	clust2
TCGA-B0-5402	clust1
TCGA-BP-4761	clust2
TCGA-A3-A8OV	clust1
TCGA-AK-3458	clust2
TCGA-EU-5907	clust1
TCGA-B0-4846	clust1
TCGA-BP-4161	clust2
TCGA-CZ-4866	clust1
TCGA-A3-A6NI	clust1
TCGA-BP-5000	clust2
TCGA-CZ-4859	clust1
TCGA-BP-4797	clust2
TCGA-B8-4143	clust2
TCGA-B0-5697	clust2
TCGA-CJ-4876	clust2
TCGA-CZ-5462	clust1
TCGA-BP-4763	clust1
TCGA-BP-5169	clust2
TCGA-CJ-4636	clust2
TCGA-BP-4762	clust1
TCGA-EU-5904	clust1
TCGA-B0-4700	clust2
TCGA-A3-3326	clust2
TCGA-CJ-4901	clust2
TCGA-B0-4833	clust2
TCGA-A3-3359	clust1
TCGA-BP-5170	clust1
TCGA-CZ-4865	clust2
TCGA-CJ-5676	clust2
TCGA-BP-4771	clust2
TCGA-B8-5158	clust2
TCGA-BP-5182	clust2
TCGA-B0-5691	clust1
TCGA-B0-4837	clust2
TCGA-B0-5106	clust2
TCGA-A3-3347	clust2
TCGA-B0-5084	clust2
TCGA-CZ-5452	clust2
TCGA-CZ-5984	clust2
TCGA-B8-A54G	clust2
TCGA-DV-5574	clust2
TCGA-BP-4795	clust1
TCGA-CZ-5461	clust1
TCGA-BP-4335	clust2
TCGA-B8-4620	clust1
TCGA-A3-3351	clust2
TCGA-BP-4355	clust1
TCGA-CJ-5672	clust2
TCGA-B0-5098	clust2
TCGA-BP-4165	clust2
TCGA-BP-4166	clust1
TCGA-CZ-4858	clust2
TCGA-CJ-4643	clust1
TCGA-A3-3308	clust1
TCGA-BP-5004	clust1
TCGA-B0-4810	clust2
TCGA-CJ-4639	clust1
TCGA-CJ-4882	clust2
TCGA-CZ-5988	clust1
TCGA-B8-A7U6	clust1
TCGA-CJ-6031	clust2
TCGA-CJ-4888	clust2
TCGA-CJ-5679	clust2
TCGA-CW-6088	clust1
TCGA-B0-4839	clust2
TCGA-B0-4814	clust1
TCGA-B2-3924	clust2
TCGA-B0-4710	clust2
TCGA-B0-5113	clust1
TCGA-BP-4349	clust1
TCGA-BP-4758	clust2
TCGA-CJ-4889	clust2
TCGA-BP-4353	clust2
TCGA-EU-5905	clust1
TCGA-BP-4982	clust1
TCGA-B0-5075	clust2
TCGA-CZ-4856	clust1
TCGA-B0-5115	clust1
TCGA-BP-4330	clust1
TCGA-MM-A563	clust2
TCGA-B0-5081	clust2
TCGA-BP-4338	clust2
TCGA-DV-5566	clust1
TCGA-B0-4815	clust2
TCGA-BP-4176	clust2
TCGA-BP-5196	clust2

## Sheet: Table S4
Table S4. The univariate cox results of filtered genes used for model construction
Genes	HR	lower.95	upper.95	P.Value
AGAP2	1.86574	1.28401	2.71104	0.00107102
AIM2	1.63518	1.39465	1.91718	1.38078e-09
APOBEC3H	1.59146	1.28422	1.97221	2.17915e-05
ARHGAP22	2.59245	1.82886	3.67486	8.74037e-08
CARMIL2	1.89615	1.45375	2.47317	2.35646e-06
CTLA4	1.60848	1.29669	1.99524	1.53724e-05
CXCL13	1.25105	1.14189	1.37065	1.52049e-06
CXCR3	1.15273	1.00077	1.32777	0.0487644
DTHD1	1.52364	1.02268	2.26998	0.0384318
FASLG	1.21014	1.01728	1.43957	0.0312927
FCHO1	1.73813	1.38921	2.17468	1.3287e-06
FDCSP	1.21625	1.12921	1.31	2.37299e-07
GBP5	1.18301	1.04092	1.34449	0.0100434
GFI1	1.58432	1.19887	2.0937	0.00121574
GNLY	1.21685	1.03303	1.43339	0.0188298
GTSF1L	1.78889	1.1517	2.77863	0.00963718
IFNG	1.46773	1.21847	1.76799	5.32805e-05
IL21R	1.59455	1.21563	2.0916	0.000750563
KIR2DL4	2.11533	1.42306	3.14437	0.000211893
LAG3	1.22953	1.09815	1.37663	0.000338595
LTA	1.58991	1.18045	2.1414	0.00227411
NOD2	2.14967	1.58067	2.9235	1.06855e-06
PDCD1	1.20519	1.06337	1.36592	0.00347838
PLA2G2D	1.20447	1.04622	1.38667	0.00963666
PSTPIP1	1.4372	1.18805	1.73861	0.000188551
RNF175	2.20314	1.66331	2.91817	3.63045e-08
SIRPG	1.21133	1.04125	1.4092	0.0130088
SLA2	1.2598	1.04102	1.52455	0.0176423
SLFN12L	2.50929	1.655	3.80455	1.47456e-05
TIGIT	1.37584	1.13298	1.67077	0.00128241
TNFRSF18	1.71238	1.40357	2.08914	1.15051e-07
TNFRSF9	1.19155	1.02337	1.38736	0.0239729
TNFSF14	1.56082	1.35515	1.79769	6.58813e-10
TNIP3	1.6831	1.29672	2.18459	9.12468e-05
TTC24	2.16485	1.48889	3.14768	5.25216e-05
UBASH3A	1.29088	1.00522	1.65773	0.0454174
ZAP70	1.4624	1.20553	1.774	0.000114969
ZBP1	1.87552	1.47029	2.39243	4.11552e-07
ZNF683	1.4289	1.18337	1.72536	0.000207063

## Sheet: Table S5
Table S5. CIKRRS Scores and Expression of CIKRRS Constituent Genes for TCGA-KIRC patients
ID	futime	fustat	CXCL13	IFNG	NOD2	TNFSF14	UBASH3A	ZAP70	riskScore	risk
TCGA-3Z-A93Z	1.05479	0	1.71035	0.86258	1.14167	0.907329	1.30638	2.34339	18.9218	Low
TCGA-6D-AA2E	0.99178	0	0.553513	0.578657	1.10889	1.27622	1.59308	2.79085	31.782	Low
TCGA-A3-3306	3.06849	0	3.14879	1.00537	1.42658	1.92356	1.39215	2.03242	35.7779	High
TCGA-A3-3307	3.93425	0	4.3519	1.05638	1.28419	1.52391	1.39215	2.13087	26.5757	Low
TCGA-A3-3308	0.04384	0	1.30594	0.546766	1.32736	2.60916	1.30042	2.09019	77.2034	High
TCGA-A3-3311	3.26301	1	3.60561	1.41445	1.72876	2.69459	1.6285	1.82693	52.6386	High
TCGA-A3-3313	2.0137	1	0.643794	0.62868	1.17519	1.80986	0.730903	1.36812	40.3735	High
TCGA-A3-3316	4.09041	0	1.51345	0.779866	1.26332	3.84217	1.15562	1.8165	70.1669	High
TCGA-A3-3317	4.08493	0	2.0674	1.61711	1.49314	1.51013	1.49879	2.0278	27.0099	Low
TCGA-A3-3319	3.09589	0	2.25441	1.43921	2.33902	3.41289	1.58278	1.75368	62.5242	High
TCGA-A3-3320	4.13151	0	1.46916	1.04006	1.26618	1.23131	1.51371	2.14894	12.255	Low
TCGA-A3-3322	4.04932	0	0.9577	0.618231	1.25489	1.26841	1.19585	1.95443	15.5967	Low
TCGA-A3-3323	3.03014	0	2.20655	0.9892	1.62799	1.64532	1.59571	2.77031	24.8148	Low
TCGA-A3-3324	3.24932	0	1.58908	1.51252	1.63714	2.11835	1.71808	2.09975	32.8124	High
TCGA-A3-3325	2.05753	1	1.00518	0.54686	1.37368	1.38522	1.46612	2.5141	37.2938	High
TCGA-A3-3326	3.11507	0	1.46471	0.865658	1.90339	2.27816	1.85305	3.47598	34.0032	High
TCGA-A3-3328	3.79452	0	1.84072	0.382621	0.704383	0.735819	0.553847	1.21653	28.7243	Low
TCGA-A3-3329	4.44932	0	3.34478	1.23222	1.62611	2.17887	1.81696	2.50585	30.8155	Low
TCGA-A3-3331	3.44384	0	1.19711	1.19605	1.62994	1.75249	1.60908	2.25353	23.6389	Low
TCGA-A3-3335	5.16712	0	3.22709	1.15003	1.40469	2.98002	1.25181	2.04653	72.9963	High
TCGA-A3-3343	2.58904	0	1.41305	1.02547	1.78239	1.89585	1.68952	2.80076	26.4785	Low
TCGA-A3-3346	0.37534	1	3.39075	1.69448	2.2197	2.8055	1.7601	2.3965	55.8284	High
TCGA-A3-3347	4.41096	1	3.75429	1.55683	1.91278	4.07689	1.81417	2.93437	56.8166	High
TCGA-A3-3349	3.79452	0	0.612472	0.908031	1.23001	1.54572	1.12341	2.52855	24.6536	Low
TCGA-A3-3351	2.49315	0	1.89916	2.55237	2.51491	1.58859	2.15324	2.91829	52.2735	High
TCGA-A3-3352	1.53699	1	1.79206	0.999749	1.37204	1.70134	1.5519	2.68861	32.4046	High
TCGA-A3-3357	7.36438	0	2.18383	1.49454	1.76511	2.25751	1.88213	2.17532	28.3856	Low
TCGA-A3-3358	3.58082	0	3.89418	1.27365	1.77626	2.58717	2.00256	2.82565	37.6972	High
TCGA-A3-3359	6.86027	0	3.10631	1.61142	1.68111	1.53487	1.89157	2.63984	21.616	Low
TCGA-A3-3362	4.27123	0	1.03414	0.543107	1.14248	1.34779	1.12177	1.96142	15.2944	Low
TCGA-A3-3363	0.87397	0	0.559981	0.785255	1.09461	1.16926	1.13423	1.67318	8.7456	Low
TCGA-A3-3365	2.39178	0	1.29817	0.826629	1.05868	0.789632	1.51297	2.26152	17.1987	Low
TCGA-A3-3367	6.21918	0	1.60954	0.636708	1.31267	1.5808	1.41165	2.01521	19.786	Low
TCGA-A3-3370	6.23014	0	2.01291	1.65823	1.90578	1.36195	2.05602	2.88747	22.9561	Low
TCGA-A3-3372	2.0137	0	1.60977	1.39121	1.56202	1.51756	1.62064	2.21115	20.0135	Low
TCGA-A3-3373	4.4411	0	1.67678	0.527605	1.16693	1.34538	1.09102	1.55377	13.6269	Low
TCGA-A3-3374	3.6	0	0.97335	0.373104	1.29974	1.56321	0.868048	1.71877	38.0005	High
TCGA-A3-3376	2.93151	1	0.755238	0.713963	1.48067	1.39818	1.29217	2.0592	42.7188	High
TCGA-A3-3378	1.72603	0	5.93424	1.82454	2.42882	4.78395	2.1512	2.73565	70.839	High
TCGA-A3-3380	1.55342	0	1.57228	0.588599	0.966959	1.09338	1.08242	2.20301	26.3386	Low
TCGA-A3-3382	1.5726	0	2.37919	1.09762	1.43081	2.06923	1.83605	2.3978	34.3774	High
TCGA-A3-3383	2.3589	0	3.35433	1.45592	1.71831	1.26995	2.24113	3.22492	23.586	Low
TCGA-A3-3385	5.46027	0	1.19421	0.463331	1.20729	1.06247	0.764701	1.44452	21.3476	Low
TCGA-A3-3387	1.69041	0	1.54617	0.745089	1.55214	3.26641	1.48275	2.02733	46.3475	High
TCGA-A3-A6NI	2.78904	0	0.870659	0.710502	1.43128	2.39528	1.22208	2.10113	61.5757	High
TCGA-A3-A6NJ	1.28219	0	2.4263	2.16508	2.0816	1.57414	2.44861	3.26904	31.2223	Low
TCGA-A3-A6NL	1.88767	0	1.35256	1.1379	1.44855	1.11894	1.60861	2.97352	32.3669	High
TCGA-A3-A6NN	0.00822	0	1.03694	1.06208	1.2887	1.40377	1.41856	3.01737	27.0544	Low
TCGA-A3-A8CQ	0.00822	0	0.55754	0.815971	1.43081	1.27148	1.29352	2.30704	32.3496	Low
TCGA-A3-A8OV	0.93151	0	0.38211	1.15049	1.47436	1.23613	1.11093	2.3558	36.3605	High
TCGA-A3-A8OW	0.88493	0	2.22828	1.03314	1.30594	1.01645	1.72544	2.6338	24.7493	Low
TCGA-AK-3425	9.1589	0	2.92993	2.49431	1.64554	1.67874	2.31308	2.11427	23.6501	Low
TCGA-AK-3426	2.42466	1	7.27795	3.75003	2.54709	2.92287	3.43916	4.52297	111.118	High
TCGA-AK-3427	9.81644	0	0.423852	0.44301	0.869024	0.677962	0.432952	1.01061	24.8208	Low
TCGA-AK-3428	10.2137	0	1.46234	0.901179	1.41028	1.33254	0.729202	1.43033	25.7086	Low
TCGA-AK-3429	9.11781	0	3.80849	2.95279	1.86191	2.12291	2.90862	2.51819	26.8552	Low
TCGA-AK-3431	5.07671	1	1.40096	0.383258	0.985047	1.23654	1.21921	1.68837	30.0012	Low
TCGA-AK-3433	9.33973	0	0.557634	0.590842	1.10789	0.965459	1.14458	1.55328	11.016	Low
TCGA-AK-3434	5.71781	0	5.65671	1.44878	1.19042	1.0707	1.64577	2.36326	36.2492	High
TCGA-AK-3436	9.12603	0	2.58436	0.644091	0.793669	1.29045	1.4495	2.00003	14.9502	Low
TCGA-AK-3440	7.84932	0	0.878221	0.727684	0.829066	0.507672	0.707265	1.08859	21.8721	Low
TCGA-AK-3443	3.89863	0	0.383546	0.383546	0.383546	0.639829	0.687111	0.889115	28.3975	Low
TCGA-AK-3444	4.03014	0	2.54793	1.29974	1.30594	1.18022	1.53487	1.99015	16.7222	Low
TCGA-AK-3445	6.55342	0	3.64799	1.50635	2.15303	1.45315	2.06012	2.80293	32.3347	Low
TCGA-AK-3447	3.33425	0	2.19775	0.400688	0.741012	0.610017	0.635689	1.13953	26.2077	Low
TCGA-AK-3450	4.13151	0	0.736278	1.03792	1.04137	2.17842	1.37277	1.56843	48.5072	High
TCGA-AK-3451	7.85753	0	3.48135	0.971284	1.03214	1.62611	1.75181	2.04303	17.0226	Low
TCGA-AK-3453	6.93425	0	5.00751	2.599	2.27198	3.92108	2.89133	4.33298	54.8176	High
TCGA-AK-3454	2.39452	0	1.98368	1.2913	1.21153	3.91159	1.82502	3.46048	60.5912	High
TCGA-AK-3455	1.87123	1	4.83115	3.35967	1.90247	2.15233	2.81634	3.39127	55.395	High
TCGA-AK-3456	3.13151	0	0.380652	0.512342	1.21196	1.17308	0.962593	1.40891	18.3429	Low
TCGA-AK-3458	3.2	0	4.75828	1.19484	1.27447	0.977084	1.22011	2.63865	36.3858	High
TCGA-AK-3460	6.87123	0	1.59093	0.972247	0.883582	1.06909	1.33627	2.17261	15.5688	Low
TCGA-AK-3461	6.07397	0	2.84818	1.45687	1.18319	2.06151	1.38615	2.4869	42.5	High
TCGA-AK-3465	1.01096	0	0.927627	0.48148	0.689984	0.603273	0.647057	1.52556	22.5945	Low
TCGA-AS-3777	3.39178	0	5.23231	0.834246	0.713234	1.46067	0.995752	1.43849	33.6268	High
TCGA-AS-3778	0.11781	0	0.869024	0.509293	1.09559	1.32534	1.32112	2.29361	23.7505	Low
TCGA-B0-4688	0.27671	1	1.37414	0.79128	1.42283	1.1226	1.06423	1.83649	37.0481	High
TCGA-B0-4690	0.11781	1	5.88924	3.73278	2.84971	1.40143	1.95443	2.53456	101.471	High
TCGA-B0-4691	0.38082	1	4.6539	1.94465	1.47623	2.65553	2.59581	3.36498	53.7248	High
TCGA-B0-4693	0.21096	1	2.07706	1.5732	1.77319	1.61665	2.19775	2.95089	31.5546	Low
TCGA-B0-4694	0.29041	1	5.40104	2.74597	1.91	1.76561	2.48569	2.56732	40.687	High
TCGA-B0-4696	2.3726	1	3.1039	0.373816	0.734738	2.14212	0.417916	2.30534	81.671	High
TCGA-B0-4697	1.58356	1	8.4988	3.43454	2.00096	3.07965	2.75467	4.83115	105.817	High
TCGA-B0-4698	0.11507	1	7.10492	4.44898	1.99436	1.37368	2.75853	3.73028	97.7191	High
TCGA-B0-4699	0.30137	1	6.48324	2.54689	2.09203	1.03176	1.99954	2.41404	70.6704	High
TCGA-B0-4700	5.42466	1	5.54528	3.24196	1.67678	2.50297	2.8921	3.58239	52.1848	High
TCGA-B0-4701	0.65205	1	5.17388	1.34404	1.40747	2.77188	1.95443	3.44859	57.5447	High
TCGA-B0-4703	0.49863	1	3.66314	2.10386	1.8954	1.3567	1.90383	2.84091	29.4404	Low
TCGA-B0-4706	0.07123	1	1.95767	1.67008	1.1421	1.92048	1.67486	3.37273	50.7818	High
TCGA-B0-4707	1.64384	1	4.94727	1.56895	0.91195	1.27801	1.36306	2.73505	40.9202	High
TCGA-B0-4710	4.80822	0	1.32624	0.935454	1.28508	1.37839	1.76036	2.80155	19.5724	Low
TCGA-B0-4712	3.66301	1	5.9498	2.93171	1.75134	2.23003	2.07103	2.30487	48.6175	High
TCGA-B0-4713	0.55342	1	2.71202	1.86283	1.44428	3.95339	2.12291	3.07037	59.6096	High
TCGA-B0-4714	0.27123	1	2.38671	3.25841	2.11021	2.52793	2.55617	4.17515	63.7777	High
TCGA-B0-4718	4.87123	0	3.3176	0.871171	1.6024	1.97442	1.46823	2.64103	37.9372	High
TCGA-B0-4810	1.30959	1	4.58248	2.58758	1.5803	2.28166	2.59621	3.61021	47.7548	High
TCGA-B0-4811	3.88219	1	1.90339	1.27823	1.12718	2.44315	1.33904	2.98875	73.2673	High
TCGA-B0-4813	0.04932	1	1.01894	0.407014	0.98425	1.50256	0.891802	1.90294	36.8428	High
TCGA-B0-4814	0.46027	1	1.89727	0.896424	1.26575	1.58621	1.26709	2.21628	26.7473	Low
TCGA-B0-4815	4.35068	1	6.27156	4.05689	2.31797	2.54263	3.2137	4.37486	87.6812	High
TCGA-B0-4816	3.75616	1	0.960256	0.809726	2.21669	1.78501	1.5258	2.45277	48.827	High
TCGA-B0-4817	2.79178	1	3.56421	1.04643	1.73422	4.96523	1.25814	2.76485	87.7492	High
TCGA-B0-4818	1.39726	1	3.41253	1.26055	1.51593	1.95212	1.92356	3.24124	36.3668	High
TCGA-B0-4819	0.50137	1	6.7951	3.6286	2.28699	4.911	3.38969	5.05484	112.671	High
TCGA-B0-4821	3.36986	1	3.57854	1.28419	1.39098	2.0315	1.66914	3.31651	45.6918	High
TCGA-B0-4822	3.04384	1	2.14077	0.813513	1.10869	4.01675	2.0375	3.721	64.3416	High
TCGA-B0-4823	1.24384	1	2.04444	1.34178	1.35716	1.11198	1.6964	1.80607	24.1421	Low
TCGA-B0-4824	4.53973	1	2.56369	2.57097	2.0056	1.71541	2.55757	3.43525	32.7086	High
TCGA-B0-4827	2.42466	1	4.37854	1.42498	1.81835	1.4327	1.74559	2.13087	38.4936	High
TCGA-B0-4828	0.8411	1	2.79007	1.10552	1.3567	2.88059	1.92454	2.81634	50.9318	High
TCGA-B0-4833	6.53699	1	4.04108	1.88164	1.66983	2.61522	1.89727	3.14523	45.8537	High
TCGA-B0-4834	5.72603	1	0.860884	0.579502	0.661683	0.719725	0.512342	0.918542	21.8236	Low
TCGA-B0-4836	3.39178	1	5.22985	1.54617	1.37414	1.58952	1.98001	2.54631	40.5723	High
TCGA-B0-4837	3.77534	1	0.91426	0.754934	0.884799	2.89402	1.23041	1.99862	74.9501	High
TCGA-B0-4838	2.28493	1	4.58986	2.24952	2.38044	2.01061	2.79722	2.55799	44.9049	High
TCGA-B0-4839	4.49041	1	2.55276	1.40655	1.32781	1.6804	1.49832	2.22872	26.1352	Low
TCGA-B0-4841	0.5589	1	1.55798	0.858816	0.829551	2.11747	0.805519	2.04211	73.421	High
TCGA-B0-4842	4.72329	1	4.54698	2.08252	2.25969	3.18421	2.15074	2.79999	49.1525	High
TCGA-B0-4843	0.87671	1	1.17979	0.721417	1.16882	4.27779	1.21153	2.71125	83.5127	High
TCGA-B0-4844	0.85753	1	5.34285	1.41997	1.49902	4.59732	1.63714	2.35708	74.0961	High
TCGA-B0-4845	5.4411	1	1.40983	0.466756	1.05458	1.53324	1.35395	2.31134	29.7832	Low
TCGA-B0-4846	3.28767	1	4.1448	1.83079	1.82454	2.48731	2.06012	2.47905	42.1249	High
TCGA-B0-4847	2.1726	1	5.02807	2.51777	2.17578	4.04783	3.25668	4.41481	71.1592	High
TCGA-B0-4848	2.41918	1	2.28166	1.018	1.81225	3.5775	1.93081	1.86125	46.4978	High
TCGA-B0-4849	0.18904	1	3.27372	0.793026	1.56798	1.4701	1.54454	2.44441	44.4334	High
TCGA-B0-4852	3.07123	1	2.20171	1.22653	1.1379	2.08252	1.45592	2.00233	49.4701	High
TCGA-B0-4945	5.87671	1	2.37575	1.00983	1.17857	1.9165	1.48817	2.07339	28.5262	Low
TCGA-B0-5075	1.74521	1	1.06607	1.51108	1.93574	3.4949	2.13715	2.21648	41.1477	High
TCGA-B0-5077	3.60822	1	2.00925	1.22034	1.30414	3.58624	1.48793	2.6834	62.8878	High
TCGA-B0-5080	0.93699	1	2.6306	1.18232	1.47393	1.51229	2.1579	2.58517	29.5871	Low
TCGA-B0-5081	0.99178	1	6.64926	2.56854	2.28832	4.40415	3.30828	4.46477	93.9191	High
TCGA-B0-5083	2.86301	1	1.68305	0.978042	1.35395	1.10552	1.68258	1.94935	25.5213	Low
TCGA-B0-5084	0.60822	1	2.11224	1.10592	1.09906	5.42248	1.20622	1.40867	92.0956	High
TCGA-B0-5085	2.10959	1	1.70962	1.26096	1.17308	2.64633	1.60167	3.52464	62.8631	High
TCGA-B0-5088	1.54247	1	2.06694	1.08022	1.20729	3.48824	1.84783	3.55263	59.8173	High
TCGA-B0-5092	1.25753	1	6.39327	3.42674	2.26502	4.4573	3.43881	4.41816	98.4664	High
TCGA-B0-5094	0.91233	1	3.07073	1.34891	1.13256	3.04054	1.36036	2.472	75.1543	High
TCGA-B0-5095	0.67123	1	1.19878	2.85452	1.37554	2.10113	1.37368	2.43138	61.8724	High
TCGA-B0-5096	0.1863	1	3.56913	0.842017	2.60206	1.41305	1.31491	1.38315	89.8899	High
TCGA-B0-5097	1.82192	0	3.80742	0.96566	1.29574	1.268	1.76203	1.99482	19.0413	Low
TCGA-B0-5098	4.33973	1	2.30898	1.01518	0.74317	3.8178	0.501005	1.12426	85.2573	High
TCGA-B0-5099	1.32877	1	0.92782	0.669527	0.960792	0.768705	0.850149	1.59188	26.0727	Low
TCGA-B0-5100	5.2411	1	0.459548	1.00038	0.941596	1.58693	0.874989	1.66059	22.7378	Low
TCGA-B0-5102	7.5726	1	1.62445	1.58835	1.17013	1.19878	1.54522	2.06243	13.9059	Low
TCGA-B0-5106	4.37808	1	2.58436	1.5391	1.74488	2.73348	1.93336	2.94437	46.6248	High
TCGA-B0-5107	2.53973	1	5.11206	2.58923	2.53352	5.359	2.32106	2.90475	77.0543	High
TCGA-B0-5108	4.88219	0	3.36885	1.59908	1.83934	1.65227	1.9823	2.93667	24.7021	Low
TCGA-B0-5109	1.60822	1	7.01089	4.00938	1.70017	1.6964	2.07772	3.16197	91.784	High
TCGA-B0-5110	5.50411	0	1.73681	1.17225	1.39721	1.44666	1.4408	2.18247	16.4967	Low
TCGA-B0-5113	3.21918	0	2.71362	1.66083	1.75181	1.72708	2.10067	2.5639	24.5336	Low
TCGA-B0-5115	4.39452	0	1.32781	1.08681	1.40377	1.68688	1.67678	2.76207	23.6621	Low
TCGA-B0-5116	3.49041	0	2.7323	1.16168	1.06542	1.57036	1.14229	1.50919	14.8395	Low
TCGA-B0-5117	4.40548	0	1.30152	0.526448	0.840346	0.739627	0.635957	1.29023	22.0653	Low
TCGA-B0-5119	4.25205	0	2.2633	1.33859	1.30241	1.19401	1.78548	1.99482	15.2186	Low
TCGA-B0-5120	3.20274	0	2.42164	0.734428	1.16436	1.54147	1.4495	1.87564	13.5152	Low
TCGA-B0-5121	4.06849	0	2.5034	1.02529	1.14248	2.40117	1.6419	2.53101	44.6832	High
TCGA-B0-5399	3.86575	0	0.914444	1.22653	1.45133	2.13583	2.28036	3.28298	35.2087	High
TCGA-B0-5400	4.74795	0	1.17373	1.39818	2.44273	3.58342	1.86353	2.64913	54.9394	High
TCGA-B0-5402	3.53425	0	2.29797	1.19003	1.0966	1.54099	1.53487	2.00876	9.80306	Low
TCGA-B0-5690	9.29315	0	0.705114	0.925072	1.42332	1.31936	1.3686	2.34728	22.3511	Low
TCGA-B0-5691	9.4	0	2.63984	0.739471	1.35531	0.945937	1.29398	1.59406	24.4909	Low
TCGA-B0-5692	10.8055	0	4.86298	3.25792	2.49061	2.00096	3.25911	2.75152	48.311	High
TCGA-B0-5693	11.1616	0	0.649994	0.488366	1.02275	1.19484	0.879108	1.56843	15.7772	Low
TCGA-B0-5694	1.31507	1	0.672845	1.04504	1.60768	2.07339	1.1794	2.10976	66.3734	High
TCGA-B0-5695	5.89041	0	1.15917	0.939268	1.01664	1.22434	1.22251	1.7751	7.01807	Low
TCGA-B0-5696	7.14795	0	1.19063	1.11401	1.18408	1.07311	1.17624	1.46447	9.40869	Low
TCGA-B0-5697	7.20548	0	1.60047	2.12245	2.00645	2.17931	2.13314	2.15484	27.345	Low
TCGA-B0-5698	9.94795	0	3.99422	1.47483	1.97908	2.32503	2.04628	2.09951	33.7075	High
TCGA-B0-5699	10.5233	0	1.39191	0.609605	1.59862	1.72017	1.58131	2.37941	28.4012	Low
TCGA-B0-5700	4.90411	0	1.70159	0.89237	0.878221	1.19421	1.36628	1.76083	8.08413	Low
TCGA-B0-5701	6.74247	0	3.51869	1.44996	1.27017	1.62134	1.53255	2.0366	17.7098	Low
TCGA-B0-5702	5.95068	0	1.08318	0.397977	0.751671	0.664571	1.49661	3.0789	35.8382	High
TCGA-B0-5703	6.15342	0	3.17036	1.52367	1.20042	1.48323	1.63188	2.82685	21.1737	Low
TCGA-B0-5705	12.4301	0	2.38003	1.27622	1.49023	1.56895	1.74809	2.19146	24.1936	Low
TCGA-B0-5706	8.78082	0	5.83273	2.17666	1.64697	1.79018	2.24908	2.46653	38.0684	High
TCGA-B0-5707	10.2575	0	1.77438	0.759727	1.00869	1.82165	1.10189	1.28955	26.5464	Low
TCGA-B0-5709	10.8877	0	3.58692	1.64532	2.0943	1.77413	2.45442	2.51819	27.7315	Low
TCGA-B0-5710	6.65753	0	3.23041	1.05927	1.26096	1.46067	1.62561	1.92405	10.5464	Low
TCGA-B0-5711	10.9288	0	2.19862	1.37839	1.44288	1.76417	1.84219	1.92168	27.5346	Low
TCGA-B0-5712	7.45753	0	3.13576	1.47904	1.12632	1.23041	1.5311	1.56511	11.6214	Low
TCGA-B0-5713	7.62192	0	1.913	1.65868	1.43318	1.38383	1.61094	2.03016	20.9742	Low
TCGA-B0-5812	10.5041	0	2.21927	0.943223	1.2971	1.58573	1.57508	1.73115	9.91573	Low
TCGA-B2-3923	2.71781	0	1.83079	0.41506	1.11503	0.753546	0.591298	1.57274	28.1814	Low
TCGA-B2-3924	2.99178	0	4.20706	2.8501	2.05876	1.51446	2.86715	2.79362	29.8888	Low
TCGA-B2-4098	0.13973	1	3.3176	1.1003	1.75087	4.83797	1.2577	2.08908	89.4046	High
TCGA-B2-4099	2.66301	0	1.43174	1.30772	1.69494	1.768	1.51825	2.28056	27.4894	Low
TCGA-B2-4101	1.77534	0	3.27875	1.37414	1.63764	2.63727	1.88399	3.38859	45.6802	High
TCGA-B2-4102	2.60822	0	1.47904	1.05359	1.96569	2.47492	1.86735	2.76523	32.1809	Low
TCGA-B2-5633	2.63836	0	1.48556	0.841493	1.34538	1.81085	1.63617	1.77833	17.433	Low
TCGA-B2-5635	2.06849	0	2.13267	1.99436	2.17842	1.77833	1.8165	2.31221	38.8497	High
TCGA-B2-5636	2.51781	0	1.28553	0.613451	1.91461	0.992412	0.854763	1.22342	50.4526	High
TCGA-B2-5639	1.14247	1	2.05811	1.12132	1.69876	2.30401	1.84219	2.00743	42.5027	High
TCGA-B2-5641	1.79726	0	3.47772	2.40075	2.36643	2.1503	2.4263	2.27243	43.6387	High
TCGA-B2-A4SR	1.38904	0	4.89568	1.09301	1.2133	1.13668	1.5306	2.73486	32.2995	Low
TCGA-B4-5377	1	0	2.60348	1.1579	1.45384	1.41811	1.71616	1.93908	27.4123	Low
TCGA-B4-5378	0.47945	0	0.799304	0.772906	0.687988	0.951221	1.16207	1.55844	9.35481	Low
TCGA-B4-5832	0.42466	0	3.9277	2.08592	1.45271	1.6164	1.08182	0.75369	49.3455	High
TCGA-B4-5834	0.10411	0	1.29839	1.17601	1.17731	1.04911	1.08701	1.52897	9.38679	Low
TCGA-B4-5835	0.04384	0	2.02689	0.942685	1.53675	2.10519	1.50349	1.73211	42.2388	High
TCGA-B4-5836	0.3863	0	1.78074	1.25615	1.33361	1.61992	1.36883	2.02968	18.2754	Low
TCGA-B4-5838	0.45479	0	3.30972	1.45271	1.26575	1.75418	1.13831	1.21944	30.7569	Low
TCGA-B4-5843	0.03014	0	0.799958	0.630205	0.977505	0.889623	0.848792	1.17457	18.8528	Low
TCGA-B4-5844	0.01918	0	0.523043	0.879108	1.0874	1.12591	1.06481	1.70861	9.25226	Low
TCGA-B8-4143	1.94247	1	6.14307	3.5617	2.45442	1.70579	2.18763	3.44998	84.376	High
TCGA-B8-4148	4.16438	0	4.21326	3.27535	1.97442	1.38383	2.3743	3.39528	41.3573	High
TCGA-B8-4151	3.5589	0	1.29839	0.588377	1.07446	0.907149	1.19208	1.64602	13.1109	Low
TCGA-B8-4154	3.78082	0	3.89234	1.74513	1.64338	1.24489	1.61899	2.43431	29.8327	Low
TCGA-B8-4619	1.43288	0	0.868536	0.486303	0.909818	0.773402	0.880171	1.30684	19.7126	Low
TCGA-B8-4620	2.12877	0	1.4033	0.514173	1.39818	1.41119	1.11361	1.58996	26.4684	Low
TCGA-B8-4621	2.1589	0	0.836274	0.652618	1.38522	1.74389	1.24789	1.68883	28.9609	Low
TCGA-B8-4622	4.17808	0	1.40239	1.1095	1.53348	1.9652	1.44666	2.82605	35.615	High
TCGA-B8-5158	3.33699	0	3.58135	1.57889	1.83226	2.76843	1.80139	1.96188	46.1581	High
TCGA-B8-5159	1.97808	0	1.75227	1.18495	1.36264	1.08338	1.77177	1.61422	20.4299	Low
TCGA-B8-5162	0.09863	0	4.43138	1.9015	2.30577	1.99674	2.49685	2.71004	42.8889	High
TCGA-B8-5163	2.25205	0	5.6103	2.30358	1.82859	1.94561	2.59783	2.54793	33.7142	High
TCGA-B8-5164	0.07123	0	3.71265	2.70414	2.46653	1.94465	2.88978	2.93862	42.6406	High
TCGA-B8-5165	2.01918	0	1.59789	0.470149	0.972431	1.30368	1.24052	1.36765	17.8565	Low
TCGA-B8-5545	4.17808	0	1.27106	0.856739	1.36084	1.20708	1.30794	1.6525	14.8307	Low
TCGA-B8-5546	1.38356	0	0.378715	0.491065	0.694968	0.882077	1.03948	1.2259	27.138	Low
TCGA-B8-5549	0.53151	0	2.30335	1.17646	1.48976	1.12759	1.62994	1.60287	30.584	Low
TCGA-B8-5550	4.04384	0	2.16459	0.736137	1.1509	2.56973	1.43502	1.65489	50.5605	High
TCGA-B8-5551	0.04384	0	5.75121	3.20062	2.66449	2.08615	2.8871	3.37557	67.4241	High
TCGA-B8-5553	1.19178	0	3.02293	1.86329	1.60432	1.29574	1.85445	1.94465	27.8551	Low
TCGA-B8-A54D	2.27397	0	4.92126	3.13224	1.826	2.36427	2.71683	3.87182	46.3321	High
TCGA-B8-A54E	2.49041	0	3.98543	0.924523	1.21988	1.07709	1.25447	1.90953	19.3745	Low
TCGA-B8-A54F	1.42192	0	0.730252	0.773231	1.1769	1.86474	1.13771	2.05943	32.3561	High
TCGA-B8-A54G	0.14521	0	4.0216	3.90032	3.1228	2.44984	2.94939	3.86643	92.9669	High
TCGA-B8-A54H	0.70137	0	2.76762	1.52158	1.59258	1.69073	2.04773	3.08558	28.2238	Low
TCGA-B8-A54I	0.41096	0	4.19626	1.50799	2.12624	4.11173	1.92784	3.00685	61.3305	High
TCGA-B8-A54J	1.44658	0	2.88021	1.34494	1.37156	1.28205	1.8303	3.13827	26.0629	Low
TCGA-B8-A54K	1.28493	0	1.2747	0.477103	0.674008	0.877165	0.761135	1.51918	20.1959	Low
TCGA-B8-A7U6	1.35616	0	0.809726	0.377851	1.0383	1.69352	1.30283	2.7292	40.724	High
TCGA-B8-A8YJ	1.18082	0	2.82848	0.454723	1.25877	1.08681	1.76229	3.68869	37.2641	High
TCGA-BP-4158	9.25205	0	1.25637	1.04081	1.18232	1.54953	1.23176	2.48193	21.6072	Low
TCGA-BP-4159	7.12603	1	1.18812	0.993921	1.17601	1.60528	1.1043	2.03106	17.997	Low
TCGA-BP-4160	7.89315	0	3.56739	3.02032	1.97977	1.40655	2.46777	2.06649	28.4585	Low
TCGA-BP-4161	7.52329	0	3.84076	2.19457	2.21842	3.92992	2.39821	3.27011	48.2705	High
TCGA-BP-4162	8.42192	0	4.55177	2.4807	2.01894	1.84437	2.18471	2.76641	30.6861	Low
TCGA-BP-4163	7.77808	0	2.32061	0.919789	1.59812	2.73036	1.70254	2.18426	35.0725	High
TCGA-BP-4164	2.71781	1	3.10372	1.165	1.43569	1.18187	1.40377	1.70789	33.2569	High
TCGA-BP-4165	8.32055	0	2.43431	1.34538	1.1509	1.64532	1.91786	3.34297	26.3441	Low
TCGA-BP-4166	0.03562	0	1.80327	1.24135	1.17225	1.02816	1.37508	2.00743	11.2864	Low
TCGA-BP-4167	7.44658	0	5.20626	2.75268	1.66106	2.31753	2.97576	2.89287	37.6251	High
TCGA-BP-4169	1.92055	1	2.6683	1.14727	1.48886	1.97165	1.84415	2.68098	35.5041	High
TCGA-BP-4170	6.41918	1	4.42023	1.62184	1.54953	1.65536	2.0375	2.28388	34.5779	High
TCGA-BP-4173	5.1863	0	4.16284	3.26904	3.0937	1.84932	3.34371	4.13307	68.1469	High
TCGA-BP-4174	5.14795	0	2.23133	1.75631	1.85028	1.55472	1.61567	1.83372	30.0287	Low
TCGA-BP-4176	5.35616	0	2.20125	1.02472	1.66513	1.91999	1.84906	2.1494	22.6409	Low
TCGA-BP-4177	4.57534	0	0.804715	0.455131	0.861565	0.88515	0.923239	1.1049	17.1203	Low
TCGA-BP-4325	8.12055	0	1.46234	2.34073	1.93527	1.62468	2.37618	2.73074	19.1755	Low
TCGA-BP-4326	4.45205	1	1.57654	0.444842	1.0846	1.40702	1.03334	1.65489	25.1179	Low
TCGA-BP-4327	0.29863	1	1.28205	0.677682	1.25139	1.48508	1.28688	2.60793	37.8358	High
TCGA-BP-4329	2.31507	1	1.82742	0.866383	1.47198	1.74296	1.34449	1.9977	41.9081	High
TCGA-BP-4330	5.1726	0	3.74754	2.30401	2.0306	1.95721	2.68941	3.65186	29.8473	Low
TCGA-BP-4331	6.72329	1	0.939081	1.10592	1.82021	2.04773	1.79393	2.87678	31.3061	Low
TCGA-BP-4332	3.10411	0	1.32602	0.818464	0.874651	1.25139	1.24221	1.88879	9.6505	Low
TCGA-BP-4334	1.76712	1	1.75041	0.377556	0.968502	0.834776	0.691288	1.47343	36.0329	High
TCGA-BP-4335	1.30137	1	4.73763	2.30877	1.79112	2.50585	2.02177	2.8152	47.1637	High
TCGA-BP-4337	0.00548	1	3.49906	0.624159	1.17308	1.98829	1.24789	2.76935	62.5818	High
TCGA-BP-4338	7.83288	0	1.91048	0.810574	1.6919	2.0592	1.59837	1.69542	33.9002	High
TCGA-BP-4340	1.53973	1	1.64239	0.939268	1.28205	1.18452	1.23001	2.25619	25.0358	Low
TCGA-BP-4341	4.35342	1	0.73855	0.547894	0.862403	1.12132	1.05948	2.58395	33.7794	High
TCGA-BP-4342	6.18082	1	1.54147	0.932017	1.14666	1.52706	1.51297	3.00988	28.8495	Low
TCGA-BP-4343	5.23836	1	5.22015	2.0449	1.48156	1.75608	1.91626	2.09453	44.7201	High
TCGA-BP-4344	4.56438	0	0.928366	0.662071	1.46258	1.24489	1.18166	1.80842	35.1601	High
TCGA-BP-4345	4.15342	0	2.09064	0.992022	1.50021	2.44187	1.72254	2.58517	33.2385	High
TCGA-BP-4346	4.09041	1	4.9595	3.10221	2.66947	2.77826	3.55044	4.61813	92.0473	High
TCGA-BP-4347	3.74521	0	1.32826	1.10909	1.23391	1.11643	1.38474	2.38586	15.73	Low
TCGA-BP-4349	1.01918	0	1.08398	0.660707	1.0848	1.7072	1.28159	2.81175	37.4299	High
TCGA-BP-4351	2.65753	0	1.83788	0.672017	1.03473	2.54976	1.03083	2.74832	74.5409	High
TCGA-BP-4352	0.94247	1	1.76176	0.779056	3.73497	2.32828	0.879274	1.78027	104.156	High
TCGA-BP-4353	1.0274	1	2.35665	1.68539	1.45921	1.70626	1.51297	2.08659	43.706	High
TCGA-BP-4354	2.83288	1	2.72163	1.89041	2.31093	4.40207	1.81791	2.50788	70.6711	High
TCGA-BP-4355	2.61096	1	1.4578	0.574653	1.05811	1.88351	0.9577	2.07567	45.9372	High
TCGA-BP-4756	1.02466	0	1.96281	1.27492	1.29529	1.38043	1.46067	2.15439	13.2467	Low
TCGA-BP-4758	6.04932	0	5.69896	2.04397	1.44241	1.98047	2.72127	3.02293	35.9407	High
TCGA-BP-4759	6.49863	0	1.45734	0.884104	0.883402	1.6024	1.48886	1.99156	11.9394	Low
TCGA-BP-4760	6.46849	0	0.676266	0.572782	0.845337	1.00595	0.903291	1.07981	13.6222	Low
TCGA-BP-4761	0.49863	0	4.58553	2.3779	1.96911	1.8954	1.92924	2.35899	36.3233	High
TCGA-BP-4762	3.67945	1	2.47242	0.7048	1.29839	1.23085	1.58278	1.97028	24.7583	Low
TCGA-BP-4763	3.47945	1	2.24776	1.27668	1.01365	3.23114	1.14458	1.57557	79.5674	High
TCGA-BP-4765	5.98356	0	0.653846	0.504451	1.28419	1.33048	0.917041	2.09407	25.7438	Low
TCGA-BP-4766	4.00548	0	0.825624	0.616711	1.36491	1.72591	1.13381	2.00969	29.701	Low
TCGA-BP-4768	1.09589	0	1.9542	1.05793	1.24726	1.53814	1.45453	1.84316	7.01858	Low
TCGA-BP-4769	5.13973	0	0.662341	0.376109	0.777945	1.16374	0.753546	1.07151	29.6802	Low
TCGA-BP-4770	0.90137	1	2.73737	1.00382	1.50301	1.0874	1.11401	1.35418	53.0382	High
TCGA-BP-4771	0.44384	1	4.80383	4.28458	3.02595	4.17596	3.65047	4.76927	116.555	High
TCGA-BP-4774	5.16438	0	1.79537	0.740095	1.12987	2.24615	1.5796	2.68219	39.2548	High
TCGA-BP-4775	5.04932	0	2.34339	1.0129	1.30042	1.20468	1.54195	2.28299	18.2325	Low
TCGA-BP-4776	1.12603	0	3.8823	0.978626	1.0806	2.25288	1.7283	2.8921	41.0693	High
TCGA-BP-4777	4.74247	0	5.57637	2.28254	1.85589	1.91786	2.59042	3.29083	33.0119	High
TCGA-BP-4781	5.69863	0	1.43221	0.836104	1.35025	1.70434	1.02491	1.17225	23.7646	Low
TCGA-BP-4782	0.96986	0	3.17329	1.37087	1.22568	1.82431	1.77648	2.30963	21.8376	Low
TCGA-BP-4784	5.07945	0	1.38522	0.480451	0.923778	0.899607	0.855745	1.221	19.1859	Low
TCGA-BP-4787	1.31507	1	3.76284	1.1387	1.56843	2.62215	1.22034	1.80139	78.1242	High
TCGA-BP-4789	4.07945	0	0.770617	0.613853	0.929463	1.13668	1.03849	1.54713	14.1097	Low
TCGA-BP-4790	3.04384	1	2.52057	2.40952	1.82742	2.00051	2.33017	2.49431	27.7765	Low
TCGA-BP-4795	1.69863	0	0.805859	0.758814	1.19462	1.00324	1.78262	2.00876	17.3784	Low
TCGA-BP-4797	3.03288	0	3.81389	1.48602	1.56321	1.8591	1.72685	1.89448	40.5973	High
TCGA-BP-4798	0.91507	1	7.02372	3.86568	2.70414	2.45908	2.81828	3.50151	105.007	High
TCGA-BP-4799	3.10411	1	5.34805	1.96332	1.25594	1.25049	1.7812	1.68539	39.1037	High
TCGA-BP-4801	3.07945	0	1.92356	0.966959	1.53487	1.61757	1.44568	1.91507	29.6895	Low
TCGA-BP-4803	0.5589	0	1.34582	1.05948	1.14853	1.4746	1.376	1.70159	6.28778	Low
TCGA-BP-4804	3.99726	0	4.82289	2.49143	1.826	1.98966	2.42123	3.10257	31.9712	Low
TCGA-BP-4807	0.57808	0	1.08001	1.07944	1.32913	1.22696	1.09847	1.47249	14.8634	Low
TCGA-BP-4959	7.28767	0	1.59765	0.547464	1.53158	1.81323	1.61094	1.90812	32.3216	Low
TCGA-BP-4960	5.95068	0	3.52251	1.18832	1.47577	3.43137	1.82836	3.19368	46.9987	High
TCGA-BP-4961	5.30137	0	0.905212	0.639687	0.837995	1.39076	1.09868	1.90055	13.9219	Low
TCGA-BP-4962	4.89041	0	3.95042	2.34555	1.6649	1.53393	2.0523	2.06197	28.5743	Low
TCGA-BP-4963	5.02466	0	1.35486	1.15131	1.64046	3.27909	1.97118	2.8501	35.7148	High
TCGA-BP-4964	5.10137	0	1.65033	1.36696	1.06423	1.59429	1.68161	2.44065	18.3541	Low
TCGA-BP-4965	5.12603	0	2.03196	0.954987	1.20063	1.55328	1.26159	1.43456	11.0182	Low
TCGA-BP-4967	0.56164	0	0.767911	0.868859	1.17054	1.17393	1.31671	1.82188	6.75765	Low
TCGA-BP-4968	4.78356	0	2.96632	2.63708	1.50683	2.03887	2.23089	2.93862	29.6346	Low
TCGA-BP-4969	4.91507	0	1.17752	0.850149	0.813672	1.50161	0.961519	2.41742	25.7026	Low
TCGA-BP-4970	1.1863	0	2.23331	1.59693	1.78455	1.35851	1.91601	1.93059	23.3359	Low
TCGA-BP-4971	4.07397	0	1.67008	1.43081	1.60192	5.30899	2.29229	4.42313	67.2463	High
TCGA-BP-4972	4.11507	0	2.17261	1.04737	1.42261	1.75559	1.50587	1.88448	24.2068	Low
TCGA-BP-4973	3.79178	0	3.11437	1.24007	1.73924	2.4016	1.98183	2.79999	31.5563	Low
TCGA-BP-4974	0.57808	1	1.41629	0.521948	0.980499	3.26659	1.87113	3.06854	77.8903	High
TCGA-BP-4975	3.92603	0	1.25924	0.837817	1.12528	1.25447	1.2133	1.61374	7.59575	Low
TCGA-BP-4976	4.47123	0	1.04777	0.63845	1.36906	1.16541	1.29795	1.51396	21.4038	Low
TCGA-BP-4977	1.24384	0	1.37087	1.05752	1.29839	3.18204	1.74488	2.60629	44.7484	High
TCGA-BP-4981	3.00548	1	3.25059	1.03453	1.46399	4.24837	1.66343	2.89479	64.619	High
TCGA-BP-4982	2.77808	0	1.37746	0.952624	1.59258	1.46987	1.46987	2.32326	23.0074	Low
TCGA-BP-4983	3.87123	0	7.70945	3.04279	2.56163	1.80895	3.25168	3.64389	69.3277	High
TCGA-BP-4985	2.60822	1	1.07981	0.807538	3.08486	2.87218	1.29398	1.76561	98.2536	High
TCGA-BP-4986	2.15068	0	1.98459	0.729501	1.73924	3.34657	1.65513	2.43389	40.7523	High
TCGA-BP-4987	3.07945	0	1.72613	1.40119	1.49454	1.51544	1.73259	2.64693	23.0146	Low
TCGA-BP-4988	2.26849	1	3.77029	1.49785	2.30048	3.00176	1.768	5.99113	79.3259	High
TCGA-BP-4989	0.32329	0	3.58291	3.79952	2.56411	4.08218	3.21625	4.11555	89.9174	High
TCGA-BP-4991	3.87123	0	1.9823	0.808046	1.18516	1.35809	1.22251	2.37704	21.6257	Low
TCGA-BP-4992	1.3726	0	5.50622	2.0606	2.30358	7.26497	3.22728	5.4164	86.2517	High
TCGA-BP-4993	0.48493	0	1.45179	1.33383	1.28027	1.32826	1.67341	2.13852	11.7803	Low
TCGA-BP-4994	3.58356	0	1.4701	1.02053	0.963956	0.937623	1.13463	1.53464	10.0611	Low
TCGA-BP-4995	3.75616	0	1.73924	0.961519	1.14458	1.08221	1.27231	1.60669	8.37533	Low
TCGA-BP-4998	2.55342	0	1.62897	1.32382	1.7023	1.44058	1.80607	2.77987	18.3108	Low
TCGA-BP-4999	3.46849	0	1.15917	0.565886	1.01894	1.17352	1.02565	1.86283	15.5781	Low
TCGA-BP-5000	1.54247	0	4.75172	1.53675	1.30638	2.29964	1.85258	2.81479	48.444	High
TCGA-BP-5001	3.22466	0	3.51694	1.36084	1.36014	2.28144	2.08296	3.89888	42.5347	High
TCGA-BP-5004	3.08493	0	2.00003	0.876855	1.16458	1.15459	1.31491	1.99954	10.9193	Low
TCGA-BP-5006	2.30137	0	0.823686	0.938895	1.10789	1.80537	1.23965	2.09384	28.4656	Low
TCGA-BP-5007	3.12329	0	1.57177	1.36218	1.34293	1.71785	1.55752	2.27992	20.7773	Low
TCGA-BP-5008	2.93425	0	1.70579	1.08962	1.20297	1.67104	1.60723	2.7487	20.5887	Low
TCGA-BP-5009	2.99178	1	2.25837	1.43733	1.6407	4.51535	1.92121	2.66349	62.473	High
TCGA-BP-5010	2.40548	1	2.31623	1.18537	1.18408	2.39287	1.54338	2.82367	54.0737	High
TCGA-BP-5168	4.00822	1	1.52631	0.38574	0.991829	1.52968	1.50943	1.70109	30.9547	Low
TCGA-BP-5169	0.52877	0	5.95876	1.43733	1.66013	2.76325	2.26458	4.15708	56.4099	High
TCGA-BP-5170	6.60822	0	1.60954	0.523807	1.12632	1.69448	1.38569	1.71273	17.1776	Low
TCGA-BP-5173	0.16986	1	2.88824	2.11108	1.57986	1.49637	2.18516	2.12775	30.7169	Low
TCGA-BP-5174	6.18356	0	2.6679	1.25814	1.16541	3.29939	1.57108	1.76229	53.2038	High
TCGA-BP-5175	2.55342	0	4.29344	1.34734	1.27756	3.23224	1.91507	2.34686	49.6902	High
TCGA-BP-5176	4.35616	1	1.34957	1.05029	0.959925	2.22402	1.6525	2.0925	44.1107	High
TCGA-BP-5177	0.80274	0	2.35234	1.08299	1.03493	1.41856	1.7053	2.21317	14.6176	Low
TCGA-BP-5178	5.23836	1	3.58065	0.849304	1.38686	2.69182	1.92738	2.32526	40.2703	High
TCGA-BP-5180	6.2	0	1.87796	1.15623	1.77717	1.94514	1.93103	2.0961	26.1313	Low
TCGA-BP-5181	4.09589	0	0.976734	0.835412	1.27868	1.36264	1.46399	1.94561	9.88936	Low
TCGA-BP-5182	3.19178	0	1.56798	1.05438	1.60432	1.51518	1.9514	2.2624	15.9359	Low
TCGA-BP-5183	3.53699	0	2.9959	1.80327	1.81035	3.40444	2.18967	2.83243	38.6285	High
TCGA-BP-5184	3.10411	0	0.861892	1.03394	1.0607	1.31357	1.50232	1.90906	5.34572	Low
TCGA-BP-5185	3.10137	0	2.85244	0.956636	1.16458	1.318	1.50822	1.99531	8.78297	Low
TCGA-BP-5186	1.89863	0	1.44641	1.145	1.33904	1.58996	1.51688	1.83788	11.4093	Low
TCGA-BP-5187	1.11233	0	2.79959	1.2913	1.18703	1.94705	1.59957	1.87371	28.5282	Low
TCGA-BP-5189	2.25205	1	3.24699	0.777133	1.59837	2.84741	1.27756	1.73829	73.14	High
TCGA-BP-5190	2.76986	0	1.48299	1.10889	1.07608	3.60803	1.50822	2.12176	57.9441	High
TCGA-BP-5191	2.64932	0	4.66985	2.46323	1.74389	5.60529	2.76701	3.96803	60.9338	High
TCGA-BP-5192	1.95616	0	1.84219	0.906585	0.909449	1.20943	1.22917	1.52203	8.97156	Low
TCGA-BP-5194	1.11781	0	1.09702	0.703009	1.12759	1.39424	1.4621	1.92667	14.535	Low
TCGA-BP-5195	2.05205	0	1.76561	0.951221	1.36379	1.54665	1.49263	1.74226	12.029	Low
TCGA-BP-5196	2.78904	0	4.46246	2.20083	1.86687	1.72544	2.19435	2.65993	30.424	Low
TCGA-BP-5198	1.65205	0	3.28298	0.918722	1.39238	1.61899	1.47715	2.15165	26.388	Low
TCGA-BP-5199	3.71233	0	4.96473	2.599	1.85075	1.46017	2.81404	3.37273	30.8936	Low
TCGA-BP-5200	2.91233	0	2.81597	1.40261	1.23433	1.34494	1.93103	1.98919	10.5069	Low
TCGA-BP-5201	2.60548	0	3.71836	3.11932	1.6978	2.39143	2.38586	2.8894	36.8219	High
TCGA-BP-5202	0.07945	0	0.540531	0.754777	1.17519	1.35508	1.23566	1.83978	9.59419	Low
TCGA-CJ-4634	9.58356	0	0.64075	0.869024	1.22483	1.30503	1.13626	1.80607	5.57566	Low
TCGA-CJ-4635	3.87945	0	3.2366	1.84574	1.51396	2.23353	2.41363	3.28721	32.6315	High
TCGA-CJ-4636	5.27123	0	4.0671	2.66729	1.89632	2.7751	2.11565	2.35278	39.1818	High
TCGA-CJ-4637	6.10137	1	6.66834	4.53542	3.03121	2.7897	3.79486	3.99386	105.078	High
TCGA-CJ-4638	1.18082	1	2.43451	1.27017	1.48746	2.60854	1.35256	2.51939	74.5757	High
TCGA-CJ-4639	8.84658	0	3.42747	2.11108	1.81417	1.55892	2.5604	2.93823	21.1482	Low
TCGA-CJ-4640	9.53425	0	1.26486	2.67603	1.94514	2.25793	1.8775	2.20832	26.8715	Low
TCGA-CJ-4641	4.55068	1	6.60879	2.11427	2.21714	3.61661	2.99666	3.96988	60.5605	High
TCGA-CJ-4643	4.91233	0	2.54144	1.00131	1.51037	1.39865	1.68493	2.56892	27.9432	Low
TCGA-CJ-4644	0.92055	1	2.5186	2.03566	1.65684	1.74718	1.80139	1.90339	42.836	High
TCGA-CJ-4868	1.76986	1	4.08332	1.82021	2.82367	1.41213	1.73924	2.45654	82.5248	High
TCGA-CJ-4869	6.99726	0	5.28476	2.61601	2.21226	2.64995	3.2198	3.39984	45.8885	High
TCGA-CJ-4870	4.10411	0	0.528738	0.679706	0.947744	1.22718	1.1045	1.7039	14.0675	Low
TCGA-CJ-4871	6.63836	0	1.83419	0.882395	1.20601	2.40242	1.38338	1.75796	44.8321	High
TCGA-CJ-4872	3.93151	0	2.24593	1.67008	1.27532	1.92547	1.93288	2.64835	26.1712	Low
TCGA-CJ-4873	4.86575	0	4.07654	1.51918	1.87704	5.39116	2.37725	3.38543	57.0738	High
TCGA-CJ-4874	6.25479	0	2.89018	2.04583	1.61094	1.46373	1.99884	2.13982	23.4469	Low
TCGA-CJ-4875	6.44658	1	4.02198	2.44273	1.64436	2.07474	2.51692	3.3678	34.9707	High
TCGA-CJ-4876	5.35616	0	4.03422	2.34578	1.42427	1.85398	1.9165	2.58677	31.3728	Low
TCGA-CJ-4878	5.98904	0	0.451092	0.686499	1.26508	0.954231	0.876482	1.80656	19.4104	Low
TCGA-CJ-4881	5.51781	0	2.80978	0.958289	1.723	4.48909	1.80466	2.89591	55.632	High
TCGA-CJ-4882	5.1589	0	5.47925	1.08022	1.51568	2.97696	2.21006	3.98317	48.8127	High
TCGA-CJ-4884	4.81918	0	3.00005	1.80327	1.77177	2.50257	2.27839	2.88417	35.9953	High
TCGA-CJ-4885	9.45479	0	1.57437	0.93781	1.26288	1.17816	1.24444	1.49855	9.36835	Low
TCGA-CJ-4886	5.34795	0	1.54836	2.04397	1.37839	1.67971	1.93574	2.33611	19.3529	Low
TCGA-CJ-4887	2.55342	1	4.6045	2.60629	2.07243	3.03341	2.61729	3.34657	48.8463	High
TCGA-CJ-4888	4.29315	1	7.47343	3.16088	2.55157	2.69459	2.97314	3.62474	83.2921	High
TCGA-CJ-4889	5.33151	0	5.01231	1.0711	1.69664	2.01337	2.10475	2.68402	35.7348	High
TCGA-CJ-4890	9.6411	0	6.38823	2.6579	1.94005	2.2362	2.80707	3.20824	44.3474	High
TCGA-CJ-4891	2.24384	1	2.4902	0.802935	2.93592	3.81173	1.46635	2.35451	94.1974	High
TCGA-CJ-4892	4.16712	0	3.46082	2.67147	1.85589	2.07841	2.43729	3.26161	29.2709	Low
TCGA-CJ-4893	2.05479	0	2.32849	1.65489	1.81554	1.38292	1.84268	2.33266	20.6834	Low
TCGA-CJ-4894	2.30411	1	5.23106	2.79999	2.04536	1.6147	2.42079	2.66947	42.9473	High
TCGA-CJ-4895	3.28767	1	5.43534	1.36402	1.6419	1.63378	1.75134	2.18471	45.9707	High
TCGA-CJ-4897	9.15342	0	2.30245	1.05397	1.15333	1.13932	1.36306	1.55495	7.70447	Low
TCGA-CJ-4899	4.1863	0	1.0999	0.684611	1.08378	1.826	1.39355	2.23664	26.7756	Low
TCGA-CJ-4900	4.69589	1	5.72298	2.16689	2.25576	3.40299	2.25969	3.31723	51.91	High
TCGA-CJ-4901	3.9726	0	6.48324	3.33827	2.24507	3.54898	3.05411	4.38513	73.8771	High
TCGA-CJ-4902	4.16438	0	3.32294	1.19003	1.27365	1.74202	1.983	3.08116	24.3303	Low
TCGA-CJ-4903	4.27397	0	3.47807	1.60047	1.58908	1.57414	2.17666	2.43772	22.5901	Low
TCGA-CJ-4904	9.04658	0	1.68063	1.28114	1.24831	1.45687	1.50822	1.72184	6.25398	Low
TCGA-CJ-4905	4.09863	0	0.888944	1.05397	1.29752	1.43342	1.14666	1.97028	13.4484	Low
TCGA-CJ-4907	4.10685	0	1.11113	1.08263	1.2133	1.37179	1.01593	1.66581	8.98435	Low
TCGA-CJ-4908	4.19452	0	1.96474	0.832883	1.27365	1.53371	1.47436	2.43266	20.1502	Low
TCGA-CJ-4912	4.53973	0	2.22761	0.629676	1.05418	1.74582	1.64093	2.71925	30.7446	Low
TCGA-CJ-4916	3.76164	0	3.46578	2.79521	2.12063	4.3354	3.07646	3.75785	55.596	High
TCGA-CJ-4918	0.25479	1	3.53176	1.376	1.34085	2.67424	1.79252	2.16552	49.3112	High
TCGA-CJ-4920	0.38082	1	1.31936	0.637523	1.39191	2.96407	1.38615	1.96797	69.3677	High
TCGA-CJ-4923	1.56712	1	5.84086	1.86103	1.77581	4.84532	2.67346	3.80127	66.1287	High
TCGA-CJ-5671	10.9233	0	2.0943	1.50117	1.48045	1.97397	2.40366	2.8055	25.6636	Low
TCGA-CJ-5672	5.40274	1	2.92247	3.00233	2.25969	1.62753	2.56513	2.69318	36.6374	High
TCGA-CJ-5675	10.7836	0	2.64391	3.49802	2.43686	2.21669	2.89744	2.71966	52.6757	High
TCGA-CJ-5676	11.1425	0	3.77769	1.23702	1.34449	2.93437	2.00374	2.1982	39.9042	High
TCGA-CJ-5677	2.14247	1	1.61992	1.09338	1.70649	2.16189	1.28269	1.5808	67.4316	High
TCGA-CJ-5678	1.5726	1	4.03918	2.88747	2.09296	2.28786	2.44943	2.92094	42.9841	High
TCGA-CJ-5679	1.86027	1	1.17182	0.655847	0.941065	4.01285	1.03655	1.2862	87.4612	High
TCGA-CJ-5680	2.10411	1	0.818296	0.572575	1.42658	1.0605	0.899781	1.33492	41.4831	High
TCGA-CJ-5681	1.51233	1	0.466921	0.703619	1.31357	0.983185	0.739471	2.1579	43.6461	High
TCGA-CJ-5682	10.2356	0	1.59765	1.27321	1.15707	1.73211	1.44241	1.85258	14.3168	Low
TCGA-CJ-5683	5.17534	0	1.00244	0.802935	1.19381	1.1794	0.946479	2.02545	17.1959	Low
TCGA-CJ-5684	6.11233	0	2.73113	1.38893	1.2462	1.95603	2.21758	2.20125	22.1615	Low
TCGA-CJ-5686	5.58356	0	2.41612	1.34801	1.89494	3.23294	1.68425	2.0523	43.3279	High
TCGA-CJ-6027	5.08219	1	6.22708	3.96784	1.91601	2.31664	3.06004	2.84318	71.3039	High
TCGA-CJ-6028	4.45205	1	5.57325	2.90052	2.14711	2.35111	2.47945	2.52752	48.5957	High
TCGA-CJ-6030	6.29863	1	4.8404	1.714	2.17532	2.49103	2.0498	2.16483	46.5858	High
TCGA-CJ-6031	5.22192	0	2.82117	1.44147	1.50635	2.06605	1.97908	2.24908	27.3492	Low
TCGA-CJ-6032	9.96986	0	1.99862	1.52921	1.36306	1.57749	1.53629	1.80986	13.8443	Low
TCGA-CJ-6033	0.6137	1	2.45277	1.35578	1.05263	2.12732	1.31867	1.4907	67.3034	High
TCGA-CW-5580	5.38082	1	1.75845	0.442091	1.22806	1.70766	0.970182	1.37951	32.3747	High
TCGA-CW-5581	7.66849	0	2.88824	1.10988	1.31671	1.72209	1.82502	1.86237	19.3622	Low
TCGA-CW-5583	6.81918	0	0.489006	0.986203	0.95847	1.14831	1.06607	1.72731	10.0869	Low
TCGA-CW-5584	0.44932	1	0.841325	0.708995	1.58741	1.55868	1.22917	1.44617	49.896	High
TCGA-CW-5585	7.14795	0	0.381176	0.621177	1.16168	0.974075	0.85049	1.68539	18.532	Low
TCGA-CW-5587	6.09863	0	2.81251	2.60266	2.12864	1.81507	2.59082	2.58313	27.1212	Low
TCGA-CW-5588	5.52603	0	0.708135	0.796147	1.19711	1.88497	1.30862	1.56321	21.5515	Low
TCGA-CW-5589	6.51507	0	0.695394	0.925807	1.14727	1.3113	1.23176	1.86053	4.9663	Low
TCGA-CW-5590	2.94521	1	3.74824	1.26486	0.970008	1.6997	1.72995	2.34028	30.6336	Low
TCGA-CW-5591	6.22192	0	0.504535	0.644091	0.985437	0.94142	0.803096	1.17139	18.0494	Low
TCGA-CW-6087	0.11233	1	7.79904	5.5489	3.3565	2.41015	3.36746	3.08298	117.62	High
TCGA-CW-6088	8.8274	0	0.688418	0.810901	1.22342	1.04081	1.08661	1.57557	9.02852	Low
TCGA-CW-6090	6.99178	0	2.21927	1.24335	1.72544	1.30998	1.74488	1.80561	23.57	Low
TCGA-CW-6093	8.61918	0	0.748987	0.955727	1.40377	1.36906	1.14188	1.78168	17.2692	Low
TCGA-CW-6097	1.56438	1	5.294	1.37839	1.74809	2.32891	2.4318	2.64913	45.2432	High
TCGA-CZ-4853	2.12055	0	0.802286	1.21898	1.47249	1.88687	1.74105	2.2229	27.0553	Low
TCGA-CZ-4854	3.84658	1	3.29265	1.47759	1.22873	3.52011	1.61875	2.4305	59.9334	High
TCGA-CZ-4856	0.04932	0	3.6377	1.22208	1.38778	1.77648	1.91786	2.25222	26.0081	Low
TCGA-CZ-4857	3.92329	1	3.08226	1.54477	1.44784	2.32696	1.57725	2.33499	49.0577	High
TCGA-CZ-4858	5.32329	1	6.8508	3.05448	1.2891	2.20521	2.53332	3.08611	61.3742	High
TCGA-CZ-4859	4.89589	0	1.79112	0.768848	1.35162	1.14039	1.06754	1.5907	19.7528	Low
TCGA-CZ-4860	0.56438	1	3.03602	1.01973	2.7956	1.44714	1.53371	1.6285	89.4863	High
TCGA-CZ-4861	1.22192	1	4.09545	1.50494	2.45193	2.22057	2.00422	2.00645	64.5913	High
TCGA-CZ-4862	8.96164	0	5.35068	2.61299	2.3978	1.68976	2.96033	3.3819	42.6051	High
TCGA-CZ-4863	5.28219	0	5.96477	2.58395	2.44399	1.92784	2.56102	2.77826	49.1719	High
TCGA-CZ-4864	3.60274	1	3.55907	2.30577	2.29491	1.74105	2.26587	2.90052	40.3752	High
TCGA-CZ-4865	0.45479	1	1.11072	1.62042	1.50895	1.77319	1.6964	1.96332	40.5914	High
TCGA-CZ-4866	8.95068	0	0.783209	0.697866	1.57772	3.57716	1.14146	1.71737	67.2761	High
TCGA-CZ-5451	5.28493	0	2.47513	1.27823	1.1652	1.31176	1.68837	2.05695	10.9703	Low
TCGA-CZ-5452	4.90137	0	5.77537	2.60508	2.48359	2.68821	3.48083	3.76284	58.4762	High
TCGA-CZ-5453	0.06849	1	0.380551	0.602127	1.1043	0.769168	0.859821	1.3377	37.167	High
TCGA-CZ-5454	1.97808	1	1.87886	1.25094	1.826	1.69448	1.61422	1.7575	37.1446	High
TCGA-CZ-5455	1.53699	1	4.11918	2.44902	1.67826	2.04211	2.08388	2.09338	41.6458	High
TCGA-CZ-5456	6.63562	0	2.88747	0.708407	1.37345	3.30614	2.0523	2.2197	36.1166	High
TCGA-CZ-5457	7.54521	0	1.80232	1.59334	1.36718	1.0646	1.34891	1.4767	20.1928	Low
TCGA-CZ-5458	7.6411	0	2.13357	0.899954	1.42283	1.41974	1.75985	2.29272	18.1182	Low
TCGA-CZ-5459	4.61096	0	3.9519	1.29974	1.24726	1.33859	1.4621	2.10475	17.5471	Low
TCGA-CZ-5460	7.87123	0	3.80163	1.40377	1.63378	1.70766	2.23133	2.88361	22.2511	Low
TCGA-CZ-5461	0.90411	1	2.37112	1.11153	1.52296	1.81883	1.70672	1.92073	41.4945	High
TCGA-CZ-5462	0.85205	1	1.37179	1.73829	2.53493	4.67631	1.72066	2.20655	86.8861	High
TCGA-CZ-5463	1.8137	0	2.24239	1.77787	1.53959	1.35162	1.71737	1.70017	26.8511	Low
TCGA-CZ-5464	5.83014	0	5.2816	2.1809	1.82645	2.68702	2.02453	2.60103	45.4986	High
TCGA-CZ-5465	3.96164	1	1.18873	0.832069	1.19164	1.24897	1.165	1.48369	10.3235	Low
TCGA-CZ-5466	1.87671	0	3.72153	1.21502	1.58329	1.50822	2.37661	2.84243	23.9124	Low
TCGA-CZ-5467	0.2	1	1.59908	0.716415	1.29331	1.21611	1.21762	1.57701	22.5577	Low
TCGA-CZ-5468	0.16164	1	1.86353	1.6785	2.39352	1.78027	1.66271	1.99814	67.3293	High
TCGA-CZ-5469	2.59178	1	3.07353	0.761438	1.16672	3.41819	1.17752	1.49498	76.8889	High
TCGA-CZ-5470	1.05753	0	3.24805	1.88687	1.76967	1.93383	2.05275	2.48528	23.5305	Low
TCGA-CZ-5982	6.68219	0	2.1653	0.867214	1.13214	1.65943	1.31108	1.45827	12.0493	Low
TCGA-CZ-5984	5.66301	0	1.31714	0.999012	1.71877	3.13356	2.02992	2.3618	30.0024	Low
TCGA-CZ-5985	5.47123	0	3.25703	1.85258	1.79112	2.37919	1.75939	2.24638	36.5473	High
TCGA-CZ-5986	1.02192	0	0.532757	0.690422	1.28735	1.52631	1.46612	1.69168	17.7573	Low
TCGA-CZ-5987	1.21918	1	4.16248	1.34449	1.5823	1.94889	1.55044	2.03242	53.4372	High
TCGA-CZ-5988	1.89863	0	3.2438	1.26137	1.37133	1.21285	1.66059	1.55567	21.4786	Low
TCGA-CZ-5989	5.21918	0	4.56173	3.22015	1.92501	2.0366	1.79206	1.03948	49.9452	High
TCGA-DV-5565	3.6411	0	1.78695	0.79128	1.26096	1.47759	1.20838	1.48508	14.2388	Low
TCGA-DV-5566	3.83014	0	2.08773	0.943223	1.01855	1.34225	1.19124	1.36084	8.77199	Low
TCGA-DV-5567	5.49041	0	0.558551	0.489868	0.675854	0.607464	0.908904	1.07907	16.6697	Low
TCGA-DV-5568	1.0137	0	2.98722	1.48932	1.42521	3.05966	1.98001	2.20258	41.1867	High
TCGA-DV-5569	0.9726	0	1.79112	1.06754	1.49522	1.77927	1.3836	1.78501	36.3798	High
TCGA-DV-5573	3.09589	0	3.48298	3.05523	1.89494	1.37508	2.69937	2.72999	23.824	Low
TCGA-DV-5574	5.52329	0	1.52755	1.62946	1.28269	1.61517	1.69001	1.7302	14.546	Low
TCGA-DV-5575	4.73699	0	1.91233	1.58278	1.46683	1.14395	1.66679	1.6997	25.5453	Low
TCGA-DV-5576	1.99178	1	0.656536	0.373799	0.925072	0.517873	0.612191	0.86671	39.1987	High
TCGA-DV-A4VX	4.45479	1	3.38048	1.11503	1.80419	5.65202	1.29001	2.38971	86.8625	High
TCGA-DV-A4VZ	1	0	1.06031	0.376927	0.913895	1.97861	1.28334	1.76849	49.7632	High
TCGA-DV-A4W0	6.76712	0	1.78972	0.709426	1.19338	1.37554	0.868859	1.78382	17.2941	Low
TCGA-EU-5904	1.50959	0	3.53826	0.876482	1.16207	1.15707	1.45687	1.8549	13.1739	Low
TCGA-EU-5905	0.32603	0	1.82356	0.622598	1.07944	2.24952	0.985806	1.59334	67.7368	High
TCGA-EU-5906	0.56438	0	1.59234	0.746529	1.39561	1.39674	1.32003	1.56609	21.7242	Low
TCGA-EU-5907	0.34795	0	2.47618	0.97335	1.27846	2.06197	1.28159	1.2682	52.6585	High
TCGA-G6-A5PC	0.66301	1	2.19013	1.50611	1.73567	2.13041	2.16754	2.84318	35.7535	High
TCGA-G6-A8L6	0.83562	1	1.90198	0.973005	1.43245	1.52343	1.73306	2.97696	38.1195	High
TCGA-G6-A8L7	5.84384	0	4.54955	1.72113	1.00869	4.56173	1.7048	3.55044	69.7619	High
TCGA-G6-A8L8	1.29863	1	0.485394	0.694221	0.929839	1.26929	1.68063	2.75622	41.2466	High
TCGA-GK-A6C7	0.16712	0	1.05479	0.931448	1.25225	1.73589	1.41028	2.35708	20.1635	Low
TCGA-MM-A563	1.61918	0	5.42657	1.49879	1.55377	1.25637	2.14666	3.54722	41.333	High
TCGA-MM-A564	1.66301	0	1.61046	1.35763	0.981497	1.56609	0.960256	2.81058	30.4888	Low
TCGA-MM-A84U	1.91781	0	1.4767	1.01685	1.40006	3.08336	1.47529	2.90475	52.6047	High
TCGA-MW-A4EC	1.36438	0	0.811895	0.771131	1.24135	1.28419	1.25139	2.31134	21.6446	Low
TCGA-T7-A92I	0.97534	0	0.478063	0.685621	1.55661	1.51493	1.55495	2.23353	38.6697	High
ccRCC-1	ArrayExpress	9.12329	0	-0.297099	0.454663	2.15009	-0.803727	1.53054	-1.27866	0.191093
ccRCC-2	ArrayExpress	6	1	-0.649298	0.0801509	-1.43748	0.243894	-2.01517	-1.49336	-1.73493
ccRCC-3	ArrayExpress	0.65753	1	-0.425222	0.335834	-0.3342	-2.22041	-0.558057	-0.331681	0.313571
ccRCC-4	ArrayExpress	0.73973	1	0.0738167	-0.212617	0.836051	0.929214	-0.39588	0.613428	0.724415
ccRCC-5	ArrayExpress	8.05479	0	0.198061	-0.82386	0.0299251	-1.40256	0.730635	0.248091	-0.172099
ccRCC-6	ArrayExpress	7.72603	0	-0.322219	-1.21237	-0.0594194	1.33891	0.163835	-0.113284	-1.12134
ccRCC-7	ArrayExpress	0.90411	0	-0.141489	-1.04568	-0.256334	-0.118181	0.755771	0.371099	-0.608322
ccRCC-8	ArrayExpress	6.57534	0	-0.878152	-1.46718	-1.00139	-1.03186	0.519411	-1.05823	-1.14992
ccRCC-9	ArrayExpress	0.9863	1	1.94276	1.88373	-0.764049	-0.696722	-1.59657	1.92069	0.232826
ccRCC-10	ArrayExpress	0.24658	1	2.5676	1.20301	0.385829	1.06413	-1.72188	0.669576	1.6824
ccRCC-11	ArrayExpress	6.49315	0	-0.573931	-0.00174378	-0.63262	1.15392	0.422164	-0.617038	0.399302
ccRCC-12	ArrayExpress	2.46575	0	-0.206968	0.196635	0.124637	0.495072	0.195575	0.0825761	0.867192
ccRCC-13	ArrayExpress	1.47945	1	0.769777	0.405877	0.040432	-2.00673	-0.835523	1.07536	1.04423
ccRCC-14	ArrayExpress	6.24658	0	0.336549	-0.101359	-0.265799	1.24512	0.290649	-0.0683578	0.108904
ccRCC-15	ArrayExpress	5.67123	1	0.206035	0.264889	-0.161913	0.674157	1.01016	0.25084	-0.197094
ccRCC-16	ArrayExpress	6	0	0.0293932	-0.439521	-0.402416	-0.118181	0.95315	0.337738	0.334289
ccRCC-17	ArrayExpress	6.08219	0	0.109236	-0.777662	0.161691	-0.359796	0.908246	0.761447	0.0855239
ccRCC-18	ArrayExpress	5.83562	0	0.174186	-0.665126	0.108071	0.674157	0.418807	0.176575	0.499076
ccRCC-19	ArrayExpress	5.75342	0	0.398467	0.504099	0.774471	1.24512	1.23544	0.668016	0.503713
ccRCC-20	ArrayExpress	2.54795	0	-1.03462	-1.29797	-1.31562	0.158859	-0.126089	-0.237368	-0.244247
ccRCC-21	ArrayExpress	2.9589	0	-0.531818	-1.15425	-0.839418	0.796998	0.684483	0.0831965	0.895684
ccRCC-22	ArrayExpress	0.90411	1	0.177527	0.939657	1.48182	-0.841642	-0.452189	0.358653	0.353723
ccRCC-23	ArrayExpress	3.20548	0	-0.0942062	0.301496	0.245545	-0.0811397	-0.948775	-0.198673	0.399302
ccRCC-24	ArrayExpress	2.05479	1	-1.13267	-0.0235986	1.83686	-0.239718	-0.505356	4.14936	-0.635197
ccRCC-25	ArrayExpress	3.69863	0	-0.559953	-1.53206	-0.84795	0.284542	0.0536525	-0.14373	-0.861385
ccRCC-26	ArrayExpress	4.93151	0	0.96212	1.37707	1.24935	-0.15619	0.452485	0.6457	1.62602
ccRCC-27	ArrayExpress	4.35616	0	0.56691	0.0443755	-0.107326	1.06413	-0.231529	-0.169131	0.969752
ccRCC-28	ArrayExpress	4.19178	0	-0.584614	-1.49311	-0.460036	-0.396403	1.31139	0.44524	-0.00476486
ccRCC-29	ArrayExpress	4.68493	0	0.33448	-0.0411654	0.599828	-1.10704	1.02271	-0.0310031	0.552188
ccRCC-30	ArrayExpress	1.15068	1	-1.35841	1.30533	-1.82581	0.243894	-1.26056	0.440104	-1.19102
ccRCC-31	ArrayExpress	4.27397	0	0.645531	-0.730501	0.664509	-2.25166	1.15477	0.270948	1.07688
ccRCC-32	ArrayExpress	3.61644	1	0.286421	1.23108	0.844859	-1.18364	0.249036	0.160221	0.865323
ccRCC-34	ArrayExpress	4.19178	0	-0.427907	-0.204889	1.09401	0.674157	0.310983	-0.80882	-0.413091
ccRCC-35	ArrayExpress	3.78082	0	-0.598613	-0.295638	-0.393291	0.542227	0.0692784	-0.38395	-0.0520121
ccRCC-36	ArrayExpress	3.86301	0	0.397255	1.3994	0.0347462	-0.239718	-1.54421	-0.112388	-0.488157
ccRCC-37	ArrayExpress	4.10959	0	-1.52418	-1.90774	-3.03321	-1.57879	-1.67164	-2.92784	-4.05036
ccRCC-38	ArrayExpress	3.78082	0	-1.05496	-0.295022	-0.257141	1.15392	1.05516	-0.633643	-0.783686
ccRCC-39	ArrayExpress	2.46575	0	-0.428705	1.37707	-0.831942	-2.35185	-0.503323	-1.14167	-0.697769
ccRCC-40	ArrayExpress	2.79452	0	-1.13136	-0.461542	-1.00197	0.674157	0.51784	-0.638932	-1.52417
ccRCC-41	ArrayExpress	1.47945	1	-0.925448	0.114591	0.701137	1.59444	-2.573	-0.127995	-0.385792
ccRCC-42	ArrayExpress	3.20548	0	-0.781979	0.166386	-0.365211	-0.730933	-0.46422	-0.178295	-0.261914
ccRCC-43	ArrayExpress	2.87671	0	-1.35682	-1.20653	-2.931	-2.96502	-2.57346	-2.29846	-1.58803
ccRCC-44	ArrayExpress	2.87671	0	0.739262	-0.760276	-0.752831	-0.239718	0.759398	0.670175	0.433182
ccRCC-45	ArrayExpress	2.79452	0	0.482202	1.81347	0.281674	0.243894	-2.58417	-0.140281	-0.123831
ccRCC-46	ArrayExpress	2.71233	0	0.527977	0.511028	1.25667	-0.622742	-0.138336	-0.751183	0.353723
ccRCC-48	ArrayExpress	2.71233	0	-0.699971	-0.237626	-0.400274	0.839726	-0.184283	-0.108948	0.599699
ccRCC-49	ArrayExpress	3.53425	0	-0.5802	1.19091	-0.83482	-0.0811397	0.55681	0.0037117	-0.344501
ccRCC-50	ArrayExpress	2.46575	0	0.311378	0.743375	2.08307	-3.32749	-0.463205	0.651483	-2.29026
ccRCC-51	ArrayExpress	3.86301	0	-1.04616	0.0673191	-0.459748	0.839726	-0.699874	-0.446703	-0.297236
ccRCC-52	ArrayExpress	3.69863	0	-1.44312	-0.325423	-0.025041	0.495072	-0.172652	-1.06032	-0.194908
ccRCC-53	ArrayExpress	3.45205	0	-0.0338315	-1.16572	-0.0104348	-0.472923	1.65249	0.482807	-1.47925
ccRCC-54	ArrayExpress	3.28767	0	1.15933	-0.720781	-0.171264	0.628909	0.573416	1.441	1.55225
ccRCC-55	ArrayExpress	3.45205	0	1.09314	1.92543	1.2843	0.243894	1.59988	-1.46001	-1.16907
ccRCC-56	ArrayExpress	5.34247	0	-0.600423	1.54013	2.03244	-1.89806	-2.54231	-1.83394	0.434643
ccRCC-58	ArrayExpress	3.0411	0	-0.396067	-0.172287	-0.490874	-0.472923	0.183721	0.411731	0.83658
ccRCC-59	ArrayExpress	2.54795	0	0.688479	-0.358609	0.855838	1.19828	-0.610949	1.14315	1.84976
ccRCC-60	ArrayExpress	4.0274	0	-1.50319	-0.945601	-2.26501	0.674157	-0.224284	-2.55634	-2.20315
ccRCC-61	ArrayExpress	4.0274	0	-0.588193	-2.0736	-0.484363	-0.0412213	-0.620025	0.537953	0.120044
ccRCC-62	ArrayExpress	4.43836	0	-1.83782	-0.36033	-0.862292	0.284542	0.166751	-0.906824	-1.16641
ccRCC-63	ArrayExpress	4.68493	0	-0.572399	-1.60486	-0.845047	0.756637	0.742596	-0.0574576	-1.27986
ccRCC-64	ArrayExpress	6.65753	0	2.00789	1.83811	0.0550344	0.628909	-0.676135	0.0390968	0.965547
ccRCC-65	ArrayExpress	0.82192	1	3.70137	1.65347	1.20388	-1.75641	0.231184	1.11334	1.80705
ccRCC-66	ArrayExpress	6.90411	0	-0.0253575	0.0174044	0.345323	0.97278	-1.13005	0.76886	0.535536
ccRCC-67	ArrayExpress	3.45205	1	0.107359	0.264889	0.143506	-0.730933	0.294772	-0.0328771	0.889926
ccRCC-68	ArrayExpress	7.23288	0	-0.529192	1.17283	0.143248	-0.0412213	0.0352538	-0.229703	0.840182
ccRCC-69	ArrayExpress	7.31507	0	-0.772878	2.51742	-0.00116739	-0.0412213	-0.106996	-0.381069	-0.938935
ccRCC-70	ArrayExpress	1.47945	1	1.98134	1.06244	-0.166075	-0.957693	0.488216	0.554357	2.04216
ccRCC-71	ArrayExpress	5.91781	0	0.119858	0.258664	0.492799	0.97278	0.69249	0.31108	1.60713
ccRCC-72	ArrayExpress	7.56164	0	-0.42444	-1.25263	-0.491414	-0.15619	0.920671	0.263151	0.00352899
ccRCC-73	ArrayExpress	7.23288	0	-0.551387	-1.39813	-0.743926	0.0812216	1.27755	-0.27059	-0.875525
ccRCC-75	ArrayExpress	0.49315	1	1.37599	1.36104	0.917926	-0.696722	1.27112	1.15409	-0.505065
ccRCC-76	ArrayExpress	2.63014	1	0.263642	0.613123	0.165393	-0.91797	0.921522	0.45088	0.679783
ccRCC-77	ArrayExpress	5.09589	0	0.224403	-0.605267	0.43773	0.370054	1.10986	0.441634	1.03381
ccRCC-78	ArrayExpress	7.15068	0	-0.759365	-0.0891573	-1.93943	-0.396403	0.842067	-0.496312	-0.752638
ccRCC-79	ArrayExpress	7.31507	0	0.282196	0.996213	-0.334481	-0.0412213	0.500626	0.427255	0.431806
ccRCC-80	ArrayExpress	8.21918	0	0.26262	0.923599	0.441791	0.716712	-0.0472163	0.586174	0.645651
ccRCC-81	ArrayExpress	3.53425	1	3.23947	0.6056	2.10866	1.01901	-1.27523	-0.751183	0.861439
ccRCC-82	ArrayExpress	8.46575	0	1.31886	-0.236308	-0.152041	-0.0412213	2.10973	0.245268	0.823272
ccRCC-83	ArrayExpress	0.82192	0	0.296145	-0.645098	-0.295045	0.839726	0.532162	-0.0381464	0.321764
ccRCC-84	ArrayExpress	5.50685	0	0.000428315	1.59649	1.15317	1.89925	-0.105491	1.0206	0.133759
ccRCC-85	ArrayExpress	9.12329	0	-0.771809	-1.48652	0.401467	1.15392	-0.158152	-1.24411	-0.990048
ccRCC-86	ArrayExpress	9.28767	0	-0.929518	-0.78227	-1.13841	-0.00311176	0.891228	-0.136769	-0.6659
ccRCC-87	ArrayExpress	6.49315	0	-0.604467	-1.30224	-1.07654	0.495072	0.0462149	-0.059945	-0.619494
ccRCC-88	ArrayExpress	7.89041	0	-0.963321	-0.0857428	0.00892208	-0.15619	-1.11989	-1.49736	-0.699502
ccRCC-89	ArrayExpress	9.61644	0	0.233562	-0.178711	-0.424597	-1.3308	0.0045638	1.61519	1.11954
ccRCC-90	ArrayExpress	3.20548	1	-1.11497	0.259418	1.98827	0.0408414	-1.43789	0.182719	-1.03866
ccRCC-91	ArrayExpress	5.17808	1	-0.677473	-0.190554	-0.742142	0.495072	-0.273007	-0.738507	0.134982
ccRCC-92	ArrayExpress	10.0274	0	0.0529004	0.2854	-0.256334	-0.586811	1.32789	0.496865	0.631794
ccRCC-93	ArrayExpress	10.0274	0	-1.15806	-0.94466	-0.662161	0.284542	0.282762	-0.843534	-0.726106
ccRCC-94	ArrayExpress	1.31507	1	0.648008	1.51849	0.435775	-0.15619	-0.724385	1.17286	0.356575
ccRCC-95	ArrayExpress	10.8493	0	2.34419	-0.630993	-0.43885	0.158859	0.559882	0.248385	0.978179
ccRCC-96	ArrayExpress	10.7671	0	0.446744	-0.102706	0.505736	0.0812216	-0.20285	-0.222751	0.242607
ccRCC-97	ArrayExpress	2.71233	1	-0.536733	-1.86242	0.640236	1.15392	0.49086	0.0528641	-0.91043
ccRCC-98	ArrayExpress	0.08219	0	0.720193	-0.159353	-0.897649	1.10616	-0.973875	-0.84661	-1.23813
ccRCC-99	ArrayExpress	9.12329	0	1.15292	-0.65199	0.209352	1.01901	-0.20285	-1.14371	0.817604
ccRCC-100	ArrayExpress	11.6712	0	0.529707	-0.183921	-0.300337	0.929214	0.754243	0.898183	0.0346497
ccRCC-102	ArrayExpress	11.6712	0	0.781794	1.32354	1.88945	0.796998	-1.24838	3.21593	0.623572
ccRCC-103	ArrayExpress	11.9178	0	0.20957	-0.266822	0.420652	0.495072	0.617231	-0.0291823	1.00579
ccRCC-104	ArrayExpress	9.53425	0	0.706765	0.0472227	0.813646	-0.0811397	1.36517	0.932261	0.296828
ccRCC-105	ArrayExpress	6	0	-1.04719	-0.902386	-0.604025	-0.280513	-0.663726	-0.656888	-0.9126
ccRCC-106	ArrayExpress	5.17808	1	-0.997655	0.381755	1.71235	0.243894	-1.25487	-1.32813	-0.182913

## Sheet: Table S6
Table S6. CIKRRS Scores and Expression of CIKRRS Constituent Genes for E-MTAB-1980 patients
ID	futime	fustat	CXCL13	IFNG	NOD2	TNFSF14	UBASH3A	ZAP70	riskScore	risk
ccRCC-1	9.12329	0	1.30862	0.824657	2.21582	4.02198	1.58996	2.10475	63.5773	Low
ccRCC-10	0.24658	1	4.47118	3.15252	3.86933	2.43472	2.56411	3.09074	85.5517	High
ccRCC-100	11.6712	0	0.643794	0.877891	1.9535	1.7278	2.08023	3.43561	36.0983	Low
ccRCC-102	11.6712	0	1.53629	1.55661	2.8787	3.77875	1.62372	2.16552	87.659	High
ccRCC-103	11.9178	0	1.05283	2.40952	2.67226	2.33862	2.10704	2.64307	74.4472	High
ccRCC-104	9.53425	0	2.35878	1.63139	2.30006	2.70495	2.16955	3.40939	54.6394	Low
ccRCC-105	6	0	1.46683	0.773694	1.59282	1.52203	0.9577	1.6147	45.6855	Low
ccRCC-106	5.17808	1	0.969251	0.354232	1.38709	3.60768	0.856087	1.6347	85.8765	High
ccRCC-11	6.49315	0	0.383938	0.604904	2.04628	1.46495	0.982821	1.65298	54.0973	Low
ccRCC-12	2.46575	0	1.29352	0.796843	2.21361	2.11293	1.4767	2.50668	50.6061	Low
ccRCC-13	1.47945	1	0.341248	0.806379	2.77589	2.01291	1.41629	2.00374	85.758	High
ccRCC-14	6.24658	0	1.2388	1.13504	1.82693	1.7575	1.353	2.28962	36.2243	Low
ccRCC-15	5.67123	1	0.940308	1.19003	2.38376	1.86237	1.10511	2.21094	65.1325	High
ccRCC-16	6	0	1.93908	1.81134	2.22014	1.6333	1.62799	2.42543	47.933	Low
ccRCC-17	6.08219	0	2.12153	1.45271	2.58717	2.11973	2.07933	2.74794	66.5204	High
ccRCC-18	5.83562	0	1.41811	1.50967	2.91321	2.10656	2.25576	2.56163	71.8464	High
ccRCC-19	5.75342	0	2.80822	2.70256	2.96968	2.70535	2.43389	3.1048	77.9466	High
ccRCC-2	6	1	0.348048	0.350697	1.26661	1.08221	0.346049	0.957343	42.9952	Low
ccRCC-20	2.54795	0	0.674278	0.786664	1.69306	1.13299	0.963956	1.61992	44.0422	Low
ccRCC-21	2.9589	0	0.833053	1.67246	2.61439	1.36218	1.43174	2.23221	75.4566	High
ccRCC-22	0.90411	1	1.3247	1.35208	2.75853	3.38754	1.56225	2.68901	83.826	High
ccRCC-23	3.20548	0	0.489462	0.836104	2.29964	2.2229	1.23522	1.64287	74.5555	High
ccRCC-24	2.05479	1	0.972616	1.02989	1.58521	3.74714	0.853388	1.69025	76.1137	High
ccRCC-25	3.69863	0	0.53819	0.740414	2.00694	1.34538	0.893626	1.56225	51.3314	Low
ccRCC-26	4.93151	0	5.81477	2.45109	2.94437	3.17547	2.69619	3.41149	79.0045	High
ccRCC-27	4.35616	0	1.67246	0.903817	2.52668	1.86663	1.21025	1.83419	76.3662	High
ccRCC-28	4.19178	0	1.05127	0.926526	1.73259	1.61374	1.0966	1.986	40.7539	Low
ccRCC-29	4.68493	0	2.50626	2.06876	2.7323	2.51285	2.44023	2.99101	79.314	High
ccRCC-3	0.65753	1	1.90008	1.26137	2.55355	1.7774	1.53629	2.30919	71.6993	High
ccRCC-30	1.15068	1	0.565996	0.349717	3.26765	0.900344	0.345152	0.918901	85.7982	High
ccRCC-31	4.27397	0	1.12591	2.60227	3.33049	2.5888	2.78732	3.35722	81.9099	High
ccRCC-32	3.61644	1	1.18873	1.05283	2.2105	2.78891	1.7575	2.40994	46.268	Low
ccRCC-34	4.19178	0	1.50117	3.20824	1.41165	3.00534	1.95488	2.24461	45.3456	Low
ccRCC-35	3.78082	0	0.457432	0.772168	1.57654	1.64864	0.744442	1.36954	52.3871	Low
ccRCC-36	3.86301	0	0.812051	1.19462	2.38334	2.12468	1.93433	2.27066	46.1279	Low
ccRCC-37	4.10959	0	0.608797	0.846565	0.361787	0.477921	0.348269	0.664717	23.8489	Low
ccRCC-38	3.78082	0	0.807363	0.827317	1.35025	1.75985	1.05009	2.01061	30.4264	Low
ccRCC-39	2.46575	0	0.902016	1.00711	1.72969	1.34801	1.095	1.9067	35.6312	Low
ccRCC-4	0.73973	1	1.68637	0.957343	2.2777	2.75793	1.72635	2.69854	48.1664	Low
ccRCC-40	2.79452	0	0.610276	0.421037	1.21674	1.29398	0.780346	1.65344	24.0078	Low
ccRCC-41	1.47945	1	2.89628	1.63714	2.64065	2.66429	1.32027	1.51825	96.3659	High
ccRCC-42	3.20548	0	0.557011	0.347988	1.55142	1.64239	1.12759	1.85028	47.6409	Low
ccRCC-43	2.87671	0	0.743825	0.819644	1.04816	0.544042	0.348384	0.52244	24.691	Low
ccRCC-44	2.87671	0	1.47249	1.73259	2.88978	1.42751	1.80561	2.94517	74.1766	High
ccRCC-45	2.79452	0	3.28298	1.45271	2.46696	2.29361	1.66914	2.33945	65.213	High
ccRCC-46	2.71233	0	1.52487	1.60096	2.75812	3.17655	0.578209	1.85351	99.4413	High
ccRCC-48	2.71233	0	1.35256	1.97719	2.41994	1.66679	1.45407	2.06197	58.2443	Low
ccRCC-49	3.53425	0	1.28248	1.49685	1.82645	1.37746	1.89678	1.86103	24.2233	Low
ccRCC-5	8.05479	0	1.80656	1.41901	2.47905	2.04397	1.5391	2.74364	61.53	Low
ccRCC-50	2.46575	0	0.342303	0.946479	2.66151	3.98873	0.352585	1.34538	100.857	High
ccRCC-51	3.86301	0	1.2789	1.01855	1.83465	1.64046	1.10711	1.45133	43.3814	Low
ccRCC-52	3.69863	0	1.17601	0.353157	1.93718	1.95165	1.01249	1.57935	60.8829	Low
ccRCC-53	3.45205	0	0.496685	0.931254	1.67632	1.98322	1.38338	2.36008	40.7311	Low
ccRCC-54	3.28767	0	1.90717	2.5998	3.32221	1.83127	2.27949	3.29118	72.5976	High
ccRCC-55	3.45205	0	1.6649	1.23477	4.12858	3.23189	0.920333	1.47805	103.686	High
ccRCC-56	5.34247	0	2.64956	0.822022	1.82454	3.93866	1.18746	2.07428	79.7157	High
ccRCC-58	3.0411	0	2.99666	1.30458	2.00142	1.59334	1.17308	1.79489	51.6626	Low
ccRCC-59	2.54795	0	3.72326	2.79046	3.589	2.77391	2.96033	3.5733	81.7302	High
ccRCC-6	7.72603	0	0.716109	1.01664	2.56163	1.94098	1.49973	2.33521	69.2563	High
ccRCC-60	4.0274	0	0.341378	0.993734	0.949801	0.739783	0.598175	1.04464	31.974	Low
ccRCC-61	4.0274	0	0.341516	0.932382	2.30048	1.59188	1.20255	2.02132	64.1978	Low
ccRCC-62	4.43836	0	0.377779	0.353157	1.06754	1.40051	0.368244	1.26055	45.8734	Low
ccRCC-63	4.68493	0	0.341378	0.80701	1.35256	1.32826	1.75512	1.62946	26.8944	Low
ccRCC-64	6.65753	0	5.61879	1.87089	2.64913	2.08659	1.42702	3.09554	81.5313	High
ccRCC-65	0.82192	1	4.63061	2.56369	3.84329	3.1504	2.49349	3.41149	85.3494	High
ccRCC-66	6.90411	0	1.15872	1.09023	2.67899	2.27555	1.65204	2.35111	79.2678	High
ccRCC-67	3.45205	1	3.45942	1.37794	2.49185	2.09296	1.94377	2.85398	58.9395	Low
ccRCC-68	7.23288	0	0.668357	0.648387	2.51532	2.16597	1.09061	1.80607	87.0174	High
ccRCC-69	7.31507	0	2.09565	0.539859	1.55892	2.01847	0.940716	1.81601	64.4689	High
ccRCC-7	0.90411	0	0.535173	0.62916	1.86147	1.80895	1.0667	1.94889	52.6201	Low
ccRCC-70	1.47945	1	3.06601	0.926526	3.1445	1.88687	1.30815	2.50585	87.4342	High
ccRCC-71	5.91781	0	2.46653	1.97861	3.11104	2.40283	1.87325	2.62056	83.8054	High
ccRCC-72	7.56164	0	1.71107	2.45442	2.62333	1.58131	1.32112	1.96332	81.3583	High
ccRCC-73	7.23288	0	0.340652	0.595579	1.95302	1.41119	0.958108	2.0592	54.4751	Low
ccRCC-75	0.49315	1	2.93475	1.78647	2.70136	2.90475	1.44013	2.69738	91.8227	High
ccRCC-76	2.63014	1	2.32932	1.62468	2.5001	2.1579	2.03518	2.90322	58.7528	Low
ccRCC-77	5.09589	0	2.99366	3.13396	2.71805	2.35068	2.10429	2.88361	76.9346	High
ccRCC-78	7.15068	0	0.388914	0.512917	1.02602	0.849974	0.675444	1.69542	22.802	Low
ccRCC-79	7.31507	0	1.40517	1.10069	2.38419	1.67776	1.55328	2.51035	50.8334	Low
ccRCC-8	6.57534	0	0.800439	0.798841	1.61945	1.29088	0.725097	1.96613	43.6043	Low
ccRCC-80	8.21918	0	1.40796	1.82981	2.74832	2.40032	1.45133	2.30311	87.5748	High
ccRCC-81	3.53425	1	0.881043	0.655696	3.59112	3.99751	0.346049	1.32205	107.576	High
ccRCC-82	8.46575	0	1.22917	3.01584	3.40761	1.87704	2.95351	3.92329	69.9083	High
ccRCC-83	0.82192	0	2.77031	1.85771	2.60755	1.81507	2.11154	2.8413	65.0419	High
ccRCC-84	5.50685	0	1.4715	1.21674	2.19637	3.09777	1.08263	2.29923	75.0581	High
ccRCC-85	9.12329	0	1.56415	1.15131	1.78878	2.3779	1.36954	2.12245	52.5345	Low
ccRCC-86	9.28767	0	0.90555	0.368108	1.4033	1.17601	0.876482	1.97719	42.0776	Low
ccRCC-87	6.49315	0	0.778771	1.67585	1.98919	1.20903	1.35441	2.12379	39.5038	Low
ccRCC-88	7.89041	0	0.341832	0.731506	1.39539	1.9977	1.46017	1.7774	39.5846	Low
ccRCC-89	9.61644	0	2.98912	2.1322	3.12916	1.62946	1.87704	2.57658	76.9047	High
ccRCC-9	0.9863	1	3.41819	1.65204	3.91559	1.57604	1.32068	1.68111	90.5988	High
ccRCC-90	3.20548	1	1.09461	1.07272	1.23131	3.86495	0.755696	1.44147	79.4729	High
ccRCC-91	5.17808	1	1.07907	0.965459	1.78074	1.42521	1.0806	1.86663	37.8725	Low
ccRCC-92	10.0274	0	1.19042	1.25181	2.35234	1.75939	1.79771	2.85894	47.2135	Low
ccRCC-93	10.0274	0	0.465889	0.851659	1.68161	1.49926	1.30414	2.11973	39.8064	Low
ccRCC-94	1.31507	1	0.763743	0.687988	2.78579	2.45614	2.56653	2.50626	75.7772	High
ccRCC-95	10.8493	0	2.595	1.03136	2.41198	1.64864	1.53629	2.34644	60.1375	Low
ccRCC-96	10.7671	0	1.98645	0.877891	2.21538	2.44902	1.90008	2.50504	39.0476	Low
ccRCC-97	2.71233	1	0.342065	0.720177	1.81274	2.61561	1.26398	2.05047	68.8603	High
ccRCC-98	0.08219	0	0.341182	0.522634	1.30503	1.35208	0.783539	1.15832	35.073	Low
ccRCC-99	9.12329	0	0.588708	0.354371	2.27949	2.16775	1.44901	2.17708	65.8671	High

## Sheet: Table S7
Table S7. Univariate and multivariate Cox regression analyses for CIKRRS and clinical parameters
	Univariate Cox regression analyses				Multivariate Cox regression analyses
id	HR	HR.95L	HR.95H	pvalue	HR	HR.95L	HR.95H	pvalue
Age	1.02995	1.01666	1.04341	8.43372e-06	1.03327	1.01434	1.05256	0.000523425
Gender	0.948948	0.696074	1.29369	0.740332	1.14372	0.72816	1.79644	0.559953
Stage	1.89726	1.66326	2.16417	1.48914e-21	0.990171	0.57989	1.69073	0.971135
T	1.93593	1.64429	2.27929	2.19931e-15	1.10975	0.69349	1.77587	0.664204
M	4.34032	3.17855	5.92673	2.56705e-20	3.2318	1.44342	7.23596	0.00433895
N	3.32059	1.76427	6.24982	0.000199627	1.27771	0.639253	2.55382	0.487942
CIKRRS	1.04062	1.03491	1.04636	1.01785e-45	1.04014	1.03058	1.0498	6.87362e-17

## Sheet: Table S8
Table S8. Multivariable Cox regression analysis of CIKRRS riskScore and cytolytic activity (CYT) for overall survival in TCGA-KIRC.
	HR	HR.95L	HR.95H	pvalue	model
riskScore	1.04623	1.0397	1.05279	1.53072e-45	OS ~ riskScore + CYT
CYT	0.99221	0.988134	0.996303	0.000196561	OS ~ riskScore + CYT

## Sheet: Table S9
Table S9. Head-to-head prognostic benchmarking of the multigene CIKRRS riskScore versus TNFSF14 in ccRCC
Cohort	Predictor	N	Cindex	AUC_1y	AUC_3y	AUC_5y
TCGA-KIRC	riskScore	525	0.792	0.815	0.84	0.869
TCGA-KIRC	TNFSF14	525	0.618	0.61	0.626	0.674
E-MTAB-1980	riskScore	101	0.737	0.781	0.802	0.782
E-MTAB-1980	TNFSF14	101	0.666	0.703	0.678	0.746
